# Supplementary material for: μ-4,4′-Bipyridine-κ2 N:N′-bis­[bis­(2-chloro­benzoato-κ2 O,O′)lead(II)]
Source: Acta Crystallogr Sect E Struct Rep Online. 2011 Jun 18;67(Pt 7):m935. doi: 10.1107/S1600536811022422 (PMC3152032; doi:10.1107/S1600536811022422)
Supplement: Supplementary file 1 [file e-67-0m935-sup1.cif]

##############################################################################
#                                                                            #
# This CIF contains the data in a paper accepted for publication in          #
# Acta Crystallographica Section E. It conforms to the requirements of       #
# Notes for Authors for Acta Crystallographica Section E, and has been       #
# peer reviewed under the auspices of the IUCr Commission on Journals.       #
#                                                                            #
# Full details of the Crystallographic Information File format               #
# are given in the paper "The Crystallographic Information File (CIF):       #
# a New Standard Archive File for Crystallography" by S. R. Hall, F. H.      #
# Allen and I. D. Brown [Acta Cryst. (1991), A47, 655-685].                  #
#                                                                            #
# The current version of the core CIF dictionary is obtainable from          #
# ftp://ftp.iucr.org/pub/cif_core.dic.                                       #
#                                                                            #
# Software is freely available for graphical display of the structure(s)     #
# in this CIF. For information consult the CIF software page                 #
# http://www.iucr.org/resources/cif/software.                                #
#                                                                            #
# This file may be used for bona fide research purposes within the           #
# scientific community so long as proper attribution is given to the journal # 
# article from which it was obtained.                                        #
#                                                                            #
##############################################################################
data_I
_audit_creation_method     SHELXL-97
_chemical_name_systematic
;
\m-4,4'-Bipyridine-\k^2^<i>N</i>:<i>N</i>'-bis[bis(2-chlorobenzoato-
\k^2^<i>O</i>,<i>O</i>')lead(II)]
;
_chemical_name_common     ?
_chemical_formula_moiety     'C38 H24 Cl4 N2 O8 Pb2'
_chemical_formula_sum     'C38 H24 Cl4 N2 O8 Pb2'
_chemical_formula_iupac     '[Pb2 (C7 H4 Cl O2)4 (C10 H8 N2)]'
_chemical_formula_weight     1192.79
_chemical_melting_point     ?
_symmetry_cell_setting     orthorhombic
_symmetry_space_group_name_H-M     'P b c a'
_symmetry_space_group_name_Hall     '-P 2ac 2ab'
loop_
    _symmetry_equiv_pos_as_xyz
    'x, y, z'
    '-x+1/2, -y, z+1/2'
    '-x, y+1/2, -z+1/2'
    'x+1/2, -y+1/2, -z'
    '-x, -y, -z'
    'x-1/2, y, -z-1/2'
    'x, -y-1/2, z-1/2'
    '-x-1/2, y-1/2, z'
_cell_length_a     21.9370(13)
_cell_length_b     7.4569(5)
_cell_length_c     23.2379(14)
_cell_angle_alpha     90.00
_cell_angle_beta     90.00
_cell_angle_gamma     90.00
_cell_volume     3801.3(4)
_cell_formula_units_Z     4
_cell_measurement_reflns_used     5300
_cell_measurement_theta_min     1.26
_cell_measurement_theta_max     28.00
_cell_measurement_temperature     296(2)
_exptl_crystal_description     block
_exptl_crystal_colour     colorless
_exptl_crystal_size_max     0.30
_exptl_crystal_size_mid     0.28
_exptl_crystal_size_min     0.22
_exptl_crystal_density_diffrn     2.084
_exptl_crystal_density_meas     ?
_exptl_crystal_density_method     'not measured'
_exptl_crystal_F_000     2248
_exptl_absorpt_coefficient_mu     9.182
_exptl_absorpt_correction_type     multi-scan
_exptl_absorpt_process_details     '(SADABS; Sheldrick, 1996)'
_exptl_absorpt_correction_T_min     0.092
_exptl_absorpt_correction_T_max     0.145
_exptl_special_details
;
;
_diffrn_ambient_temperature     296(2)
_diffrn_radiation_type     MoK\a
_diffrn_radiation_wavelength     0.71073
_diffrn_radiation_source     'fine-focus sealed tube'
_diffrn_radiation_monochromator     graphite
_diffrn_measurement_device_type     'Bruker APEXII CCD'
_diffrn_measurement_method     '\f and \w'
_diffrn_detector_area_resol_mean     ?
_diffrn_reflns_number     15375
_diffrn_reflns_av_R_equivalents     0.0324
_diffrn_reflns_av_sigmaI/netI     0.0273
_diffrn_reflns_theta_min     1.75
_diffrn_reflns_theta_max     25.20
_diffrn_reflns_theta_full     25.20
_diffrn_measured_fraction_theta_max     0.994
_diffrn_measured_fraction_theta_full     0.994
_diffrn_reflns_limit_h_min     -25
_diffrn_reflns_limit_h_max     26
_diffrn_reflns_limit_k_min     -8
_diffrn_reflns_limit_k_max     8
_diffrn_reflns_limit_l_min     -27
_diffrn_reflns_limit_l_max     19
_diffrn_standards_number     ?
_diffrn_standards_interval_count     ?
_diffrn_standards_interval_time     ?
_diffrn_standards_decay_%     ?
_refine_special_details
;
;
_reflns_number_total     3398
_reflns_number_gt     2712
_reflns_threshold_expression     I>2\s(I)
_refine_ls_structure_factor_coef     Fsqd
_refine_ls_matrix_type     full
_refine_ls_R_factor_all     0.0389
_refine_ls_R_factor_gt     0.0262
_refine_ls_wR_factor_gt     0.0659
_refine_ls_wR_factor_ref     0.0806
_refine_ls_goodness_of_fit_ref     1.092
_refine_ls_restrained_S_all     1.092
_refine_ls_number_reflns     3398
_refine_ls_number_parameters     244
_refine_ls_number_restraints     0
_refine_ls_hydrogen_treatment     constr
_refine_ls_weighting_scheme     calc
_refine_ls_weighting_details
         'calc w=1/[\s^2^(Fo^2^)+(0.0403P)^2^+6.2959P] where P=(Fo^2^+2Fc^2^)/3'
_atom_sites_solution_hydrogens     geom
_atom_sites_solution_primary     direct
_atom_sites_solution_secondary     difmap
_refine_ls_shift/su_max     0.001
_refine_ls_shift/su_mean     0.000
_refine_diff_density_max     0.839
_refine_diff_density_min     -0.528
_refine_ls_extinction_method     none
_refine_ls_extinction_coef     ?
loop_
    _atom_type_symbol
    _atom_type_description
    _atom_type_scat_dispersion_real
    _atom_type_scat_dispersion_imag
    _atom_type_scat_source
    'C' 'C' 0.0033 0.0016
                         'International Tables Vol C Tables 4.2.6.8 and 6.1.1.4'
    'H' 'H' 0.0000 0.0000
                         'International Tables Vol C Tables 4.2.6.8 and 6.1.1.4'
    'N' 'N' 0.0061 0.0033
                         'International Tables Vol C Tables 4.2.6.8 and 6.1.1.4'
    'O' 'O' 0.0106 0.0060
                         'International Tables Vol C Tables 4.2.6.8 and 6.1.1.4'
    'Pb' 'Pb' -3.3944 10.1111
                         'International Tables Vol C Tables 4.2.6.8 and 6.1.1.4'
    'Cl' 'Cl' 0.1484 0.1585
                         'International Tables Vol C Tables 4.2.6.8 and 6.1.1.4'
_computing_data_collection     'APEX2 (Bruker, 2007)'
_computing_cell_refinement     'SAINT (Bruker, 2007)'
_computing_data_reduction     'SAINT (Bruker, 2007)'
_computing_structure_solution     'SHELXS97 (Sheldrick, 2008)'
_computing_structure_refinement     'SHELXL97 (Sheldrick, 2008)'
_computing_molecular_graphics
            'SHELXTL (Sheldrick, 2008) and Mercury (Macrae <i>et al.</i>, 2006)'
_computing_publication_material     'SHELXTL (Sheldrick, 2008)'
_iucr_refine_instructions_details
;
TITL 2 in Pbca
CELL 0.71073  21.9370   7.4569  23.2379  90.000  90.000  90.000
ZERR   4.00   0.0013   0.0005   0.0014   0.000   0.000   0.000
LATT 1
SYMM 0.5-X, -Y, 0.5+Z
SYMM -X, 0.5+Y, 0.5-Z
SYMM 0.5+X, 0.5-Y, -Z
SFAC C  H  N  O  Pb Cl
UNIT 152  96  8  32  8  16
OMIT -3 50.4
L.S. 20
ACTA
BOND $h
FMAP 2
PLAN 20
size 0.30 0.22 0.28
FREE Pb1  C14
WGHT   0.040300   6.295900
FVAR 0.055640
TEMP 23.000
MOLE 1
C1     1   0.179389   0.707607  -0.125761  11.000000   0.035320 =
           0.050500   0.042330   0.001590  -0.002470  -0.010160
C2     1   0.152845   0.825112  -0.164573  11.000000   0.067610 =
           0.047080   0.050990   0.011760  -0.016260   0.011970
C3     1   0.147785   0.778562  -0.221905  11.000000   0.076970 =
           0.075590   0.051310   0.023870  -0.018660   0.000590
AFIX 43
H3     2   0.128856   0.856369  -0.247575  11.000000  -1.200000
AFIX 0
C4     1   0.170463   0.618721  -0.241070  11.000000   0.074670 =
           0.085880   0.048540  -0.001240  -0.003350  -0.016560
AFIX 43
H4     2   0.169217   0.592205  -0.280158  11.000000  -1.200000
AFIX 0
C5     1   0.194931   0.497379  -0.203622  11.000000   0.080970 =
           0.112330   0.052550  -0.029330  -0.000870   0.002510
AFIX 43
H5     2   0.207082   0.383998  -0.215718  11.000000  -1.200000
AFIX 0
C6     1   0.200902   0.551320  -0.146203  11.000000   0.056560 =
           0.062260   0.047670  -0.002100  -0.002290   0.002040
AFIX 43
H6     2   0.220846   0.474838  -0.120809  11.000000  -1.200000
AFIX 0
C7     1   0.191161   0.754488  -0.063420  11.000000   0.040510 =
           0.043600   0.037400   0.005870   0.000550  -0.012700
C8     1   0.095606   0.548675   0.140225  11.000000   0.042440 =
           0.043560   0.030730   0.000790  -0.000710  -0.018910
C9     1   0.112086   0.382798   0.161840  11.000000   0.053930 =
           0.062840   0.038200   0.010340   0.001420   0.001480
C10    1   0.071537   0.275550   0.190065  11.000000   0.074890 =
           0.080570   0.068790   0.031700   0.003120  -0.015240
AFIX 43
H10    2   0.085105   0.167995   0.205761  11.000000  -1.200000
AFIX 0
C11    1   0.012536   0.320809   0.195850  11.000000   0.060860 =
           0.095580   0.083500   0.024380   0.024350  -0.007030
AFIX 43
H11    2  -0.015297   0.242157   0.212410  11.000000  -1.200000
AFIX 0
C12    1  -0.005775   0.490297   0.176145  11.000000   0.040480 =
           0.061670   0.076600   0.007930   0.013550  -0.000230
AFIX 43
H12    2  -0.045762   0.528151   0.181549  11.000000  -1.200000
AFIX 0
C13    1   0.035097   0.599881   0.149008  11.000000   0.044520 =
           0.057150   0.047660   0.000780   0.005520   0.012320
AFIX 43
H13    2   0.022237   0.711637   0.136040  11.000000  -1.200000
AFIX 0
C14    1   0.136851   0.680294   0.109081  11.000000   0.048550 =
           0.043610   0.034070   0.007800  -0.006880  -0.000690
C15    1   0.123501   1.310603  -0.003445  11.000000   0.040020 =
           0.046850   0.089520   0.021400   0.010620   0.008540
AFIX 43
H15    2   0.162986   1.325143  -0.017249  11.000000  -1.200000
AFIX 0
C16    1   0.081436   1.442155  -0.014877  11.000000   0.041260 =
           0.048670   0.089160   0.030620   0.017700   0.019980
AFIX 43
H16    2   0.093046   1.541636  -0.036382  11.000000  -1.200000
AFIX 0
C17    1   0.022927   1.429903   0.004678  11.000000   0.029070 =
           0.030830   0.043050   0.000210  -0.003770  -0.010470
C18    1   0.008775   1.269638   0.033219  11.000000   0.030740 =
           0.031490   0.088560   0.014020   0.008350   0.008030
AFIX 43
H18    2  -0.030821   1.247798   0.045684  11.000000  -1.200000
AFIX 0
C19    1   0.054125   1.144184   0.042715  11.000000   0.045480 =
           0.025600   0.093110   0.017770   0.007590  -0.000970
AFIX 43
H19    2   0.044279   1.038821   0.062006  11.000000  -1.200000
AFIX 0
Cl1    6   0.125578   1.035014  -0.144829  11.000000   0.149240 =
           0.053300   0.101670   0.009710  -0.039460   0.032070
Cl2    6   0.187246   0.300789   0.155712  11.000000   0.052100 =
           0.057790   0.075440   0.020120   0.000070   0.009210
N1     3   0.110947   1.168437   0.025395  11.000000   0.041800 =
           0.038550   0.051850   0.001110  -0.003350   0.014720
O1     4   0.238744   0.705508  -0.040236  11.000000   0.040450 =
           0.063770   0.044990   0.001810  -0.007490   0.013330
O2     4   0.150495   0.839476  -0.036654  11.000000   0.041440 =
           0.051500   0.048670  -0.010520  -0.001460   0.012860
O3     4   0.187391   0.632915   0.091448  11.000000   0.047250 =
           0.035220   0.117050   0.020700   0.032410   0.010450
O4     4   0.116109   0.829199   0.100317  11.000000   0.061070 =
           0.056910   0.106040   0.040100   0.023520   0.007620
Pb1    5   0.197071   0.952162   0.044368  11.000000   0.033770 =
           0.031530   0.044470   0.002100  -0.004470   0.002090
HKLF 4
REM  2 in Pbca
REM R1=  0.0262 for   2712 Fo > 4sig(Fo)  and  0.0389 for all   3398 data
REM    244 parameters refined using      0 restraints
END
;
loop_
    _atom_site_type_symbol
    _atom_site_label
    _atom_site_fract_x
    _atom_site_fract_y
    _atom_site_fract_z
    _atom_site_U_iso_or_equiv
    _atom_site_adp_type
    _atom_site_calc_flag
    _atom_site_refinement_flags
    _atom_site_occupancy
    _atom_site_symmetry_multiplicity
    _atom_site_disorder_assembly
    _atom_site_disorder_group
    C C1 0.1794(3) 0.7076(9) -0.1258(3) 0.0427(15) Uani d . 1 1 . .
    C C2 0.1528(3) 0.8251(10) -0.1646(3) 0.0552(18) Uani d . 1 1 . .
    C C3 0.1478(4) 0.7786(12) -0.2219(3) 0.068(2) Uani d . 1 1 . .
    H H3 0.1289 0.8564 -0.2476 0.082 Uiso calc R 1 1 . .
    C C4 0.1705(4) 0.6187(13) -0.2411(3) 0.070(2) Uani d . 1 1 . .
    H H4 0.1692 0.5922 -0.2802 0.084 Uiso calc R 1 1 . .
    C C5 0.1949(4) 0.4974(16) -0.2036(4) 0.082(3) Uani d . 1 1 . .
    H H5 0.2071 0.3840 -0.2157 0.098 Uiso calc R 1 1 . .
    C C6 0.2009(3) 0.5513(11) -0.1462(3) 0.0555(19) Uani d . 1 1 . .
    H H6 0.2208 0.4748 -0.1208 0.067 Uiso calc R 1 1 . .
    C C7 0.1912(3) 0.7545(9) -0.0634(3) 0.0405(14) Uani d . 1 1 . .
    C C8 0.0956(3) 0.5487(8) 0.1402(2) 0.0389(14) Uani d . 1 1 . .
    C C9 0.1121(3) 0.3828(10) 0.1618(3) 0.0517(17) Uani d . 1 1 . .
    C C10 0.0715(4) 0.2756(12) 0.1901(3) 0.075(2) Uani d . 1 1 . .
    H H10 0.0851 0.1680 0.2058 0.090 Uiso calc R 1 1 . .
    C C11 0.0125(4) 0.3208(13) 0.1958(4) 0.080(3) Uani d . 1 1 . .
    H H11 -0.0153 0.2422 0.2124 0.096 Uiso calc R 1 1 . .
    C C12 -0.0058(3) 0.4903(11) 0.1761(3) 0.060(2) Uani d . 1 1 . .
    H H12 -0.0458 0.5282 0.1815 0.071 Uiso calc R 1 1 . .
    C C13 0.0351(3) 0.5999(10) 0.1490(3) 0.0498(17) Uani d . 1 1 . .
    H H13 0.0222 0.7116 0.1360 0.060 Uiso calc R 1 1 . .
    C C14 0.1369(3) 0.6803(9) 0.1091(2) 0.0421(15) Uani d . 1 1 . .
    C C15 0.1235(3) 1.3106(9) -0.0034(3) 0.059(2) Uani d . 1 1 . .
    H H15 0.1630 1.3251 -0.0172 0.071 Uiso calc R 1 1 . .
    C C16 0.0814(3) 1.4422(9) -0.0149(4) 0.060(2) Uani d . 1 1 . .
    H H16 0.0930 1.5416 -0.0364 0.072 Uiso calc R 1 1 . .
    C C17 0.0229(2) 1.4299(7) 0.0047(3) 0.0343(13) Uani d . 1 1 . .
    C C18 0.0088(3) 1.2696(9) 0.0332(3) 0.0503(18) Uani d . 1 1 . .
    H H18 -0.0308 1.2478 0.0457 0.060 Uiso calc R 1 1 . .
    C C19 0.0541(3) 1.1442(9) 0.0427(3) 0.0547(18) Uani d . 1 1 . .
    H H19 0.0443 1.0388 0.0620 0.066 Uiso calc R 1 1 . .
    Cl Cl1 0.12558(15) 1.0350(3) -0.14483(12) 0.1014(9) Uani d . 1 1 . .
    Cl Cl2 0.18725(7) 0.3008(3) 0.15571(9) 0.0618(5) Uani d . 1 1 . .
    N N1 0.1109(2) 1.1684(7) 0.0254(2) 0.0441(12) Uani d . 1 1 . .
    O O1 0.23874(19) 0.7055(6) -0.04024(17) 0.0497(12) Uani d . 1 1 . .
    O O2 0.15049(19) 0.8395(6) -0.03665(17) 0.0472(11) Uani d . 1 1 . .
    O O3 0.1874(2) 0.6329(7) 0.0914(3) 0.0665(16) Uani d . 1 1 . .
    O O4 0.1161(2) 0.8292(7) 0.1003(3) 0.0747(16) Uani d . 1 1 . .
    Pb Pb1 0.197071(9) 0.95216(3) 0.044368(10) 0.03659(10) Uani d . 1 1 . .
loop_
    _atom_site_aniso_label
    _atom_site_aniso_U_11
    _atom_site_aniso_U_22
    _atom_site_aniso_U_33
    _atom_site_aniso_U_12
    _atom_site_aniso_U_13
    _atom_site_aniso_U_23
    C1 0.035(3) 0.051(4) 0.042(3) -0.010(3) -0.002(3) 0.002(3)
    C2 0.068(4) 0.047(4) 0.051(4) 0.012(3) -0.016(3) 0.012(3)
    C3 0.077(5) 0.076(6) 0.051(4) 0.001(4) -0.019(4) 0.024(4)
    C4 0.075(5) 0.086(6) 0.049(4) -0.017(5) -0.003(4) -0.001(5)
    C5 0.081(6) 0.112(8) 0.053(5) 0.003(5) -0.001(4) -0.029(5)
    C6 0.057(4) 0.062(5) 0.048(4) 0.002(4) -0.002(3) -0.002(4)
    C7 0.041(3) 0.044(4) 0.037(3) -0.013(3) 0.001(3) 0.006(3)
    C8 0.042(3) 0.044(3) 0.031(3) -0.019(3) -0.001(3) 0.001(3)
    C9 0.054(4) 0.063(4) 0.038(3) 0.001(4) 0.001(3) 0.010(3)
    C10 0.075(5) 0.081(6) 0.069(5) -0.015(5) 0.003(4) 0.032(5)
    C11 0.061(5) 0.096(7) 0.083(6) -0.007(5) 0.024(4) 0.024(5)
    C12 0.040(4) 0.062(5) 0.077(5) 0.000(3) 0.014(4) 0.008(4)
    C13 0.045(3) 0.057(4) 0.048(4) 0.012(3) 0.006(3) 0.001(3)
    C14 0.049(4) 0.044(4) 0.034(3) -0.001(3) -0.007(3) 0.008(3)
    C15 0.040(4) 0.047(4) 0.090(6) 0.009(3) 0.011(4) 0.021(4)
    C16 0.041(4) 0.049(4) 0.089(5) 0.020(3) 0.018(4) 0.031(4)
    C17 0.029(3) 0.031(3) 0.043(3) -0.010(2) -0.004(2) 0.000(3)
    C18 0.031(3) 0.031(3) 0.089(5) 0.008(3) 0.008(3) 0.014(3)
    C19 0.045(4) 0.026(3) 0.093(5) -0.001(3) 0.008(3) 0.018(4)
    Cl1 0.149(2) 0.0533(13) 0.1017(18) 0.0321(15) -0.0395(17) 0.0097(13)
    Cl2 0.0521(10) 0.0578(11) 0.0754(12) 0.0092(8) 0.0001(8) 0.0201(10)
    N1 0.042(3) 0.039(3) 0.052(3) 0.015(2) -0.003(2) 0.001(3)
    O1 0.040(2) 0.064(3) 0.045(2) 0.013(2) -0.0075(19) 0.002(2)
    O2 0.041(2) 0.051(3) 0.049(3) 0.013(2) -0.0015(19) -0.011(2)
    O3 0.047(3) 0.035(3) 0.117(5) 0.010(2) 0.032(3) 0.021(3)
    O4 0.061(3) 0.057(3) 0.106(4) 0.008(3) 0.024(3) 0.040(3)
    Pb1 0.03377(14) 0.03153(15) 0.04447(15) 0.00209(9) -0.00447(9) 0.00210(10)
_geom_special_details
;
;
loop_
    _geom_bond_atom_site_label_1
    _geom_bond_atom_site_label_2
    _geom_bond_site_symmetry_2
    _geom_bond_distance
    _geom_bond_publ_flag
    C1 C6 . 1.344(10) ?
    C1 C2 . 1.386(9) ?
    C1 C7 . 1.512(8) ?
    C2 C3 . 1.381(10) ?
    C2 Cl1 . 1.737(8) ?
    C3 C4 . 1.366(12) ?
    C3 H3 . 0.9300 ?
    C4 C5 . 1.365(13) ?
    C4 H4 . 0.9300 ?
    C5 C6 . 1.400(11) ?
    C5 H5 . 0.9300 ?
    C6 H6 . 0.9300 ?
    C7 O1 . 1.230(7) ?
    C7 O2 . 1.259(7) ?
    C8 C9 . 1.383(9) ?
    C8 C13 . 1.396(8) ?
    C8 C14 . 1.518(8) ?
    C9 C10 . 1.364(10) ?
    C9 Cl2 . 1.764(7) ?
    C10 C11 . 1.344(11) ?
    C10 H10 . 0.9300 ?
    C11 C12 . 1.403(12) ?
    C11 H11 . 0.9300 ?
    C12 C13 . 1.367(10) ?
    C12 H12 . 0.9300 ?
    C13 H13 . 0.9300 ?
    C14 O4 . 1.217(8) ?
    C14 O3 . 1.234(7) ?
    C15 N1 . 1.284(8) ?
    C15 C16 . 1.373(9) ?
    C15 H15 . 0.9300 ?
    C16 C17 . 1.365(8) ?
    C16 H16 . 0.9300 ?
    C17 C18 . 1.402(8) ?
    C17 C17 5_585 1.467(11) ?
    C18 C19 . 1.383(9) ?
    C18 H18 . 0.9300 ?
    C19 N1 . 1.322(8) ?
    C19 H19 . 0.9300 ?
    N1 Pb1 . 2.523(5) ?
    O2 Pb1 . 2.301(4) ?
    O3 Pb1 . 2.629(5) ?
    O4 Pb1 . 2.384(5) ?
loop_
    _geom_angle_atom_site_label_1
    _geom_angle_atom_site_label_2
    _geom_angle_atom_site_label_3
    _geom_angle_site_symmetry_1
    _geom_angle_site_symmetry_3
    _geom_angle
    _geom_angle_publ_flag
    C6 C1 C2 . . 117.8(6) ?
    C6 C1 C7 . . 118.6(6) ?
    C2 C1 C7 . . 123.3(6) ?
    C3 C2 C1 . . 120.2(7) ?
    C3 C2 Cl1 . . 117.0(5) ?
    C1 C2 Cl1 . . 122.9(5) ?
    C4 C3 C2 . . 120.3(7) ?
    C4 C3 H3 . . 119.9 ?
    C2 C3 H3 . . 119.9 ?
    C3 C4 C5 . . 120.9(8) ?
    C3 C4 H4 . . 119.5 ?
    C5 C4 H4 . . 119.5 ?
    C4 C5 C6 . . 117.0(9) ?
    C4 C5 H5 . . 121.5 ?
    C6 C5 H5 . . 121.5 ?
    C1 C6 C5 . . 123.6(8) ?
    C1 C6 H6 . . 118.2 ?
    C5 C6 H6 . . 118.2 ?
    O1 C7 O2 . . 122.3(6) ?
    O1 C7 C1 . . 119.7(6) ?
    O2 C7 C1 . . 117.9(5) ?
    C9 C8 C13 . . 116.1(6) ?
    C9 C8 C14 . . 126.5(6) ?
    C13 C8 C14 . . 117.3(6) ?
    C10 C9 C8 . . 121.9(7) ?
    C10 C9 Cl2 . . 116.4(6) ?
    C8 C9 Cl2 . . 121.7(5) ?
    C11 C10 C9 . . 121.9(8) ?
    C11 C10 H10 . . 119.0 ?
    C9 C10 H10 . . 119.0 ?
    C10 C11 C12 . . 118.0(8) ?
    C10 C11 H11 . . 121.0 ?
    C12 C11 H11 . . 121.0 ?
    C13 C12 C11 . . 120.1(7) ?
    C13 C12 H12 . . 120.0 ?
    C11 C12 H12 . . 120.0 ?
    C12 C13 C8 . . 121.8(6) ?
    C12 C13 H13 . . 119.1 ?
    C8 C13 H13 . . 119.1 ?
    O4 C14 O3 . . 122.8(6) ?
    O4 C14 C8 . . 116.5(6) ?
    O3 C14 C8 . . 120.6(6) ?
    N1 C15 C16 . . 123.1(6) ?
    N1 C15 H15 . . 118.4 ?
    C16 C15 H15 . . 118.4 ?
    C17 C16 C15 . . 121.3(6) ?
    C17 C16 H16 . . 119.3 ?
    C15 C16 H16 . . 119.3 ?
    C16 C17 C18 . . 115.0(5) ?
    C16 C17 C17 . 5_585 123.2(6) ?
    C18 C17 C17 . 5_585 121.7(6) ?
    C19 C18 C17 . . 119.5(5) ?
    C19 C18 H18 . . 120.2 ?
    C17 C18 H18 . . 120.2 ?
    N1 C19 C18 . . 122.5(6) ?
    N1 C19 H19 . . 118.8 ?
    C18 C19 H19 . . 118.8 ?
    C15 N1 C19 . . 118.3(6) ?
    C15 N1 Pb1 . . 117.3(4) ?
    C19 N1 Pb1 . . 124.4(4) ?
    C7 O2 Pb1 . . 105.9(4) ?
    C14 O3 Pb1 . . 87.2(4) ?
    C14 O4 Pb1 . . 99.4(4) ?
    O2 Pb1 O4 . . 88.57(19) ?
    O2 Pb1 N1 . . 75.99(16) ?
    O4 Pb1 N1 . . 77.48(18) ?
    O2 Pb1 O3 . . 88.51(18) ?
    O4 Pb1 O3 . . 50.55(15) ?
    N1 Pb1 O3 . . 126.24(15) ?
loop_
    _geom_hbond_atom_site_label_D
    _geom_hbond_atom_site_label_H
    _geom_hbond_atom_site_label_A
    _geom_hbond_site_symmetry_A
    _geom_hbond_distance_DH
    _geom_hbond_distance_HA
    _geom_hbond_distance_DA
    _geom_hbond_angle_DHA
    C15 H15 O1 8_665 0.93 2.40 3.239(7) 150
    C16 H16 O2 1_565 0.93 2.55 3.361(6) 146
    C19 H19 O4 . 0.93 2.39 3.026(5) 125
data_global
_journal_date_recd_electronic     2011-05-21
_journal_date_accepted     2011-06-09
_journal_name_full     'Acta Crystallographica, Section E'
_journal_year     2011
_journal_volume     67
_journal_issue      7
_journal_page_first     m935
_journal_page_last     m935
_journal_paper_category     QM
_journal_coeditor_code     HY2436
_publ_contact_author_name     'Tian-Jun Feng'
_publ_contact_author_address
;
College of Mathematics, Physics and Software Engineering
Lanzhou Jiaotong University
Lanzhou 730070
People's Republic of China
;
_publ_contact_author_email     fengtj707@126.com
_publ_contact_author_fax     '86 013679466890'
_publ_contact_author_phone     '86 013679466890'
_publ_section_title
;\
\m-4,4'-Bipyridine-\k^2^<i>N</i>:<i>N</i>'-bis[bis(2-chlorobenzoato-\
\k^2^<i>O</i>,<i>O</i>')lead(II)]
;
loop_
    _publ_author_name
    _publ_author_footnote
    _publ_author_address
    'Tian-Jun Feng' .
;
College of Mathematics, Physics and Software Engineering
Lanzhou Jiaotong University
Lanzhou 730070
People's Republic of China
;
