# Supplementary material for: μ-4,4′-Bipyridine-κ2 N:N′-bis­[bis­(2-chloro­benzoato-κ2 O,O′)lead(II)]
Source: Acta Crystallogr Sect E Struct Rep Online. 2011 Jun 18;67(Pt 7):m935. doi: 10.1107/S1600536811022422 (PMC3152032; doi:10.1107/S1600536811022422)
Supplement: Supplementary file 2 [file e-67-0m935-Isup2.hkl]

# 
# h,k,l, Fc-squared, Fo-squared, sigma(Fo-squared) and status flag 
# 
data_I
_shelx_title ' 2 in Pbca' 
_shelx_refln_list_code          4 
_shelx_F_calc_maximum      594.56 
_exptl_crystal_F_000      2248.00 
_reflns_d_resolution_high  0.8346 
 
loop_ 
 _symmetry_equiv_pos_as_xyz 
 'x, y, z' 
 '-x+1/2, -y, z+1/2' 
 '-x, y+1/2, -z+1/2' 
 'x+1/2, -y+1/2, -z' 
 '-x, -y, -z' 
 'x-1/2, y, -z-1/2' 
 'x, -y-1/2, z-1/2' 
 '-x-1/2, y-1/2, z' 
 
_cell_length_a    21.9370 
_cell_length_b     7.4569 
_cell_length_c    23.2379 
_cell_angle_alpha  90.000 
_cell_angle_beta   90.000 
_cell_angle_gamma  90.000 
 
_shelx_F_squared_multiplier     1.000 
 
loop_ 
 _refln_index_h 
 _refln_index_k 
 _refln_index_l 
 _refln_F_squared_calc 
 _refln_F_squared_meas 
 _refln_F_squared_sigma 
 _refln_observed_status 
   2   0   0   283924.03   268135.41   7684.73 o 
   4   0   0    12621.63     8598.89    287.49 o 
   8   0   0   165669.48   160019.42   4612.78 o 
  12   0   0    80064.78    49103.03   2952.44 o 
  14   0   0     2180.55     2152.51    144.70 o 
  16   0   0    74703.72    74741.17   1592.97 o 
  18   0   0    84562.76    88373.85   1879.49 o 
  20   0   0    47507.89    46767.04   1068.61 o 
  22   0   0     7413.95     7080.68    423.16 o 
  24   0   0     2539.16     2807.07    293.95 o 
  26   0   0    14281.27    15666.64    684.81 o 
   4   1   0   137986.63   148759.09   2125.22 o 
   6   1   0     9118.08     9168.36    146.21 o 
   8   1   0      404.83      451.68     60.57 o 
  10   1   0      408.84      427.08     49.71 o 
  12   1   0      244.27      222.05     59.88 o 
  14   1   0     3458.45     3196.28    144.98 o 
  16   1   0     3656.65     3768.99    219.40 o 
  18   1   0     3991.66     3907.79    153.57 o 
  20   1   0     3285.19     3007.58    163.85 o 
  22   1   0     2571.72     2434.01    165.95 o 
  24   1   0     3251.44     2968.31    255.19 o 
  26   1   0      516.09      413.47    248.73 o 
   0   2   0    78860.49    87807.48   2548.66 o 
   2   2   0    58745.95    63519.44   1315.60 o 
   6   2   0     4785.75     4160.36    428.70 o 
   8   2   0    88742.46    91800.26   1337.95 o 
  10   2   0   137168.38   138882.30   2013.23 o 
  12   2   0    56260.60    56360.86    861.10 o 
  14   2   0     1799.97     1732.19    106.39 o 
  16   2   0     5741.37     5762.14    544.29 o 
  18   2   0    34909.78    35641.79    857.03 o 
  20   2   0    26537.10    25806.42    675.16 o 
  22   2   0     7819.83     7427.66    334.93 o 
  24   2   0      113.55      251.35    334.33 o 
   2   3   0    42603.96    44652.82    959.26 o 
   4   3   0   151448.13   151300.13   3098.30 o 
   8   3   0    22793.83    23126.82    448.25 o 
  10   3   0    14381.99    14271.00    259.17 o 
  12   3   0    63064.34    58617.97    894.61 o 
  14   3   0    56399.51    56030.28    889.13 o 
  16   3   0    26596.12    28027.84    589.85 o 
  18   3   0     2327.67     2510.17    204.59 o 
  20   3   0     3287.76     3858.76    252.47 o 
  22   3   0    12904.70    12569.11    454.13 o 
  24   3   0     9665.39     9797.37    415.50 o 
   0   4   0    33391.37    32748.13   1056.29 o 
   2   4   0    14601.01    17304.13    440.68 o 
   4   4   0     4982.67     6613.77    319.79 o 
   6   4   0     3137.67     2997.58    183.86 o 
   8   4   0     6644.97      -34.27     26.19 o 
  10   4   0    26875.24    20442.54   2658.48 o 
  12   4   0     2805.80     2475.51    149.50 o 
  14   4   0      771.13      420.30    144.57 o 
  16   4   0     5287.26     5609.65    231.45 o 
  18   4   0     6216.71     7404.69    281.00 o 
  20   4   0     3902.93     3797.97    263.72 o 
  22   4   0      411.63      508.83    192.41 o 
   2   5   0    24420.21    25019.94    621.17 o 
   4   5   0    90597.20    98064.55   1705.01 o 
   6   5   0   109228.32   115194.39   1989.50 o 
   8   5   0    32463.83    33545.45    659.12 o 
  10   5   0     4347.44     4822.40    201.60 o 
  12   5   0    43357.91    49359.19   1175.14 o 
  14   5   0    57339.73    54973.46   1304.21 o 
  16   5   0    19677.22    18206.12    597.22 o 
  18   5   0     4676.88     4462.15    555.60 o 
  20   5   0     2686.70     2630.04    294.55 o 
   0   6   0      248.00     -138.90    193.81 o 
   2   6   0      917.33      946.04    131.51 o 
   4   6   0     4313.74     4386.91    207.26 o 
   6   6   0      591.87      503.30    126.88 o 
   8   6   0     6414.79     6776.52    255.74 o 
  10   6   0     2194.29     2848.42    263.81 o 
  12   6   0       34.65       33.60    167.59 o 
  14   6   0       12.15       -8.62    185.64 o 
  16   6   0      161.57      240.75    481.31 o 
  18   6   0     2786.25     1970.89    280.84 o 
   2   7   0     8696.33     9380.64    307.05 o 
   4   7   0    28592.81    28490.90    618.14 o 
   6   7   0    24517.87    25348.49    579.94 o 
   8   7   0     6657.83     6736.48    361.98 o 
  10   7   0      658.86      777.61    240.65 o 
  12   7   0     6868.83     7477.01    396.29 o 
  14   7   0    11490.61    13126.29    595.98 o 
  16   7   0    10629.85     9922.20    476.20 o 
   0   8   0    25036.10    25934.97    739.96 o 
   2   8   0    11885.14    11069.58    316.75 o 
   4   8   0       93.07      101.73    129.45 o 
   6   8   0     2915.29     3328.54    312.82 o 
   8   8   0     8373.43     8878.12    461.38 o 
  10   8   0    10467.36    10608.42   1056.29 o 
   1   1   1     9604.16    10802.13    153.91 o 
   2   1   1     1022.44     1103.91     73.29 o 
   3   1   1   246591.86   261121.48   4299.39 o 
   4   1   1    41858.51    44657.14    535.79 o 
   5   1   1   133384.38   136879.38   1303.72 o 
   6   1   1    59702.02    63486.71    583.76 o 
   7   1   1    68279.58    68355.98    629.96 o 
   8   1   1     6880.46     6556.61    103.57 o 
   9   1   1     2277.27     2314.70     98.99 o 
  10   1   1     4435.16     4725.93     83.43 o 
  11   1   1    11561.20    10545.31    208.56 o 
  12   1   1     4889.11     4768.13    140.59 o 
  13   1   1    94401.11    93870.78    976.83 o 
  14   1   1     7010.09     7038.77    133.38 o 
  15   1   1    82334.17    81054.84    915.97 o 
  16   1   1     4264.88     4235.24    112.07 o 
  17   1   1    18221.48    18242.79    245.37 o 
  18   1   1      342.34      317.40     64.87 o 
  19   1   1      992.03      848.06     77.63 o 
  20   1   1       44.02      118.71     74.05 o 
  21   1   1    12663.56    13834.10    372.47 o 
  22   1   1     1661.22     1745.63    107.83 o 
  23   1   1    24370.66    25479.62    430.54 o 
  24   1   1     1572.24     1908.16    137.16 o 
  25   1   1    14101.55    14144.43    660.20 o 
  26   1   1     1108.15      972.07    189.54 o 
   0   2   1    27538.49    29466.69    636.12 o 
   1   2   1    71555.57    77033.91   1122.09 o 
   2   2   1    12063.42    12342.67    188.19 o 
   3   2   1    15445.77    15066.85    247.47 o 
   4   2   1       66.50       17.12     44.03 o 
   6   2   1     3907.31     4360.20    167.85 o 
   7   2   1    33295.61    35367.09    379.14 o 
   8   2   1     3079.18     2597.91     64.86 o 
   9   2   1    43452.35    43860.07    472.34 o 
  10   2   1    15340.49    15854.82    250.13 o 
  11   2   1    32962.63    33233.70    373.35 o 
  12   2   1     1262.29     1167.16     59.34 o 
  13   2   1     3357.16     3176.62     88.82 o 
  14   2   1      491.81      250.24     55.88 o 
  15   2   1      121.79       -7.17     55.33 o 
  16   2   1     5023.10     4808.18    146.49 o 
  17   2   1    17030.78    16028.17    589.54 o 
  18   2   1      664.22      592.24    138.79 o 
  19   2   1    12793.21    12819.28    298.70 o 
  20   2   1      311.65      296.93    111.50 o 
  21   2   1     7342.83     6554.41    222.83 o 
  22   2   1      287.34      391.81    121.03 o 
  23   2   1      781.00      624.26    127.25 o 
  24   2   1       55.80       57.48    120.59 o 
  25   2   1     1799.25     1570.32    223.18 o 
   1   3   1     5346.67     5031.70    374.71 o 
   2   3   1     7481.58     8905.13    206.48 o 
   3   3   1    77314.62    79053.43   1045.24 o 
   4   3   1    26805.38    29961.11    425.74 o 
   5   3   1   116281.44   123914.39   1803.92 o 
   6   3   1    28127.20    28085.81   1709.54 o 
   7   3   1    37357.91    37276.55    581.24 o 
   8   3   1      171.03      224.04     44.18 o 
   9   3   1     2007.21     2415.30     70.21 o 
  10   3   1     2091.29     2014.13     63.72 o 
  11   3   1    11896.21    12514.56    170.23 o 
  12   3   1     4295.72     4840.60    105.05 o 
  13   3   1    41638.36    41820.47    469.03 o 
  14   3   1     3508.50     3667.03    122.76 o 
  15   3   1    32376.56    32022.22    450.99 o 
  16   3   1     6202.69     6215.09    168.97 o 
  17   3   1     3908.65     3697.21    146.82 o 
  18   3   1       50.51        5.49     87.58 o 
  19   3   1     2574.12     2321.38    145.72 o 
  20   3   1      740.75      905.94    126.19 o 
  21   3   1     5572.25     5870.65    250.29 o 
  22   3   1     2223.65     2140.99    163.49 o 
  23   3   1     6240.90     6524.60    241.27 o 
  24   3   1      669.19      793.23    147.41 o 
   0   4   1     8742.89     8242.48    271.81 o 
   1   4   1    90573.22    94613.88   1403.52 o 
   2   4   1     7495.35     8252.71    167.98 o 
   3   4   1    49666.30    50301.77    696.70 o 
   4   4   1     1419.74     1513.11    123.85 o 
   5   4   1     2881.17     2934.67    122.93 o 
   6   4   1     2590.23     2996.65    210.74 o 
   7   4   1    44107.07    41862.07   1958.35 o 
   8   4   1      549.54      199.11    115.40 o 
  10   4   1     1094.32      832.33    228.81 o 
  11   4   1    46799.67    47844.85    690.19 o 
  12   4   1     5300.01     5328.92    196.18 o 
  13   4   1     5714.79     5816.42    207.08 o 
  14   4   1     2058.49     2198.02    122.15 o 
  15   4   1     3120.26     2894.16    119.55 o 
  16   4   1      381.31      478.28     87.63 o 
  17   4   1    22928.85    23618.04    374.14 o 
  18   4   1     1958.07     1989.02    133.03 o 
  19   4   1    25930.90    26319.86    451.61 o 
  20   4   1     2455.90     2080.69    142.91 o 
  21   4   1    10719.37    10418.59    299.27 o 
  22   4   1      778.10      916.52    145.09 o 
  23   4   1      816.16      966.92    199.09 o 
   1   5   1      184.68      179.91     68.66 o 
   2   5   1     1433.11     1191.68    101.72 o 
   3   5   1       94.13       29.27     68.59 o 
   4   5   1      674.43      445.43     80.70 o 
   5   5   1      784.46      923.13    103.15 o 
   6   5   1      172.24      202.30     69.87 o 
   7   5   1       53.04      107.27     67.58 o 
   8   5   1      270.03      311.71     69.93 o 
   9   5   1      133.97      283.44     69.41 o 
  10   5   1      312.13      396.34     71.62 o 
  11   5   1      146.60      119.23     83.71 o 
  12   5   1        1.35      126.80    117.75 o 
  13   5   1      564.91      507.16    124.30 o 
  14   5   1       27.70      169.71    131.02 o 
  15   5   1        9.85      240.21    125.43 o 
  16   5   1       52.32       98.26    128.89 o 
  17   5   1      976.64     1231.74    160.95 o 
  18   5   1      125.70       73.62    135.49 o 
  19   5   1      292.52      516.23    182.04 o 
  20   5   1       43.45      258.58    175.31 o 
  21   5   1      322.42      171.56    121.76 o 
   0   6   1    17608.16    17730.78    444.65 o 
   1   6   1    60588.75    60168.49    780.68 o 
   2   6   1     6033.32     6283.98    184.29 o 
   3   6   1    18077.15    18049.91    328.64 o 
   4   6   1      487.64      459.86     93.71 o 
   5   6   1       68.08      182.73     81.12 o 
   6   6   1     2906.66     3066.07    140.21 o 
   7   6   1    42623.70    42357.70    583.77 o 
   8   6   1     6505.94     6694.69    223.67 o 
   9   6   1    59282.18    60646.29    883.31 o 
  10   6   1     5591.75     5931.14    239.75 o 
  11   6   1    33823.38    34006.56    633.52 o 
  12   6   1     2170.02     2198.87    218.40 o 
  13   6   1     3820.16     3791.51    261.56 o 
  14   6   1       74.82       71.17    133.84 o 
  15   6   1     2118.13     2284.63    185.49 o 
  16   6   1     3185.19     3062.35    208.29 o 
  17   6   1    17333.79    16455.99    416.16 o 
  18   6   1     2270.71     2243.74    200.69 o 
  19   6   1    15748.68    15332.06    415.33 o 
   1   7   1       84.53       22.63     87.74 o 
   2   7   1       48.29       -1.03     82.74 o 
   3   7   1     8831.13     8048.93    193.15 o 
   4   7   1      772.41      610.79     95.45 o 
   5   7   1    10278.10     9862.80    210.79 o 
   6   7   1      364.03      256.15    102.12 o 
   7   7   1     4167.62     4376.40    187.38 o 
   8   7   1      462.10      416.88    156.19 o 
   9   7   1       63.06      158.19    134.78 o 
  10   7   1        3.47      128.33    141.61 o 
  11   7   1     1843.18     1634.08    175.51 o 
  12   7   1      341.58      277.62    152.17 o 
  13   7   1     5790.48     5168.00    256.27 o 
  14   7   1      485.44      402.47    170.34 o 
  15   7   1     5550.86     5465.93    270.93 o 
  16   7   1       53.01      234.11    172.51 o 
   0   8   1      951.27      718.72    145.61 o 
   1   8   1     9090.62     9200.89    207.14 o 
   2   8   1      310.52      376.37     98.56 o 
   3   8   1     6133.17     5574.31    166.98 o 
   4   8   1        4.43      -68.73    106.27 o 
   5   8   1       80.73      -33.72    121.72 o 
   6   8   1       71.60      110.44    141.51 o 
   7   8   1     4465.43     4327.90    306.32 o 
   8   8   1       47.50      108.62    152.44 o 
   9   8   1     8243.46     8609.64    324.29 o 
  10   8   1      589.46      384.25    175.76 o 
  11   8   1     3919.88     4497.25    257.55 o 
   0   0   2   353498.09   323023.56   9235.24 o 
   1   0   2    89243.61    63894.05   1805.70 o 
   2   0   2   122963.23   126763.31   2674.90 o 
   3   0   2     1020.81     1070.04     43.14 o 
   4   0   2    16074.53    16982.43    302.45 o 
   5   0   2     3593.15     3662.00     85.37 o 
   6   0   2     5187.92     4972.55    107.11 o 
   7   0   2    51682.59    50579.88    746.87 o 
   8   0   2    79404.67    74291.66   2733.27 o 
   9   0   2   107927.99   103400.94   1820.19 o 
  10   0   2   116836.03   115160.44   3656.62 o 
  11   0   2    71434.73    69192.87   1997.56 o 
  12   0   2    54304.97    55416.45   1189.61 o 
  13   0   2      755.69      662.41    135.21 o 
  14   0   2       12.28      181.06     62.76 o 
  15   0   2    11365.74    11558.99    283.60 o 
  16   0   2    21441.78    21282.94    380.83 o 
  17   0   2    18668.33    18284.10    345.75 o 
  18   0   2    44893.66    44903.03    719.55 o 
  19   0   2    16038.72    15636.29    319.96 o 
  20   0   2    30137.18    30019.90    521.26 o 
  21   0   2     4994.61     4893.44    215.73 o 
  22   0   2     8925.25     8185.52    425.58 o 
  23   0   2       20.54       18.23    138.18 o 
  24   0   2      380.82      514.43    156.45 o 
  25   0   2     2284.84     2218.20    210.10 o 
  26   0   2     6563.65     7110.76    325.00 o 
   1   1   2     5207.21     5266.79     87.14 o 
   2   1   2     4490.17     5054.23     76.58 o 
   3   1   2      691.80      752.50     77.69 o 
   4   1   2    51707.36    54497.75    648.87 o 
   5   1   2     6996.05     7096.60    105.89 o 
   6   1   2    37299.15    38539.74    432.21 o 
   7   1   2      246.25      223.32     30.35 o 
   8   1   2    10384.46    11016.41    177.39 o 
   9   1   2     4785.67     5555.00     99.16 o 
  10   1   2     3308.87     3547.14     73.10 o 
  11   1   2     2278.91     2340.71     65.52 o 
  12   1   2     5346.30     4997.11     98.63 o 
  13   1   2     3659.13     3742.50    112.76 o 
  14   1   2     7823.02     7925.43    128.83 o 
  15   1   2     1607.69     1531.84    109.88 o 
  16   1   2     4196.10     4096.95    117.92 o 
  17   1   2     2460.85     2363.98     87.75 o 
  18   1   2       29.01      -55.20     64.24 o 
  19   1   2       65.18      109.64     67.26 o 
  20   1   2     3111.35     3203.69    113.67 o 
  21   1   2       27.64       89.79     85.33 o 
  22   1   2     3654.60     3627.86    133.84 o 
  23   1   2       73.77      114.54     98.05 o 
  24   1   2     2362.59     2399.07    135.30 o 
  25   1   2      624.35      623.08    121.11 o 
  26   1   2      177.72      382.78    173.59 o 
   0   2   2    75654.11    79039.84   1329.10 o 
   1   2   2    11784.56    12928.09    178.37 o 
   2   2   2    57997.75    61419.37    806.02 o 
   3   2   2    36345.82    39377.64    592.12 o 
   4   2   2     5949.50     6045.70    123.34 o 
   5   2   2      680.14      602.08     45.40 o 
   6   2   2    16432.50    16354.87    269.65 o 
   7   2   2    18930.06    19409.07    234.65 o 
   8   2   2   128263.55   132451.14   1352.09 o 
   9   2   2    26586.19    26935.32    304.05 o 
  10   2   2    68013.43    66291.53    699.25 o 
  11   2   2     4955.45     5123.42     99.15 o 
  12   2   2    20568.65    20334.12    285.96 o 
  13   2   2      766.18      767.15     62.04 o 
  14   2   2      780.23      881.46     94.22 o 
  15   2   2      121.81      106.78     50.65 o 
  16   2   2     5775.01     5771.39    135.33 o 
  17   2   2     2289.29     2178.69    102.95 o 
  18   2   2    33195.26    33241.35    500.17 o 
  19   2   2    13316.49    12900.70    298.59 o 
  20   2   2    14260.81    13739.52    313.26 o 
  21   2   2     3671.02     3652.96    172.16 o 
  22   2   2     4534.16     3909.31    199.09 o 
  23   2   2      396.32      346.08    122.12 o 
  24   2   2      317.45      254.17    123.49 o 
  25   2   2      721.39      703.01    158.15 o 
   1   3   2    29068.50    30829.22    483.65 o 
   2   3   2    26865.25    26860.66    431.08 o 
   3   3   2    59319.31    63776.73    955.19 o 
   4   3   2   101565.17   104969.71   1540.26 o 
   5   3   2    53605.28    53141.66   2207.36 o 
   6   3   2    31799.42    31779.46    452.71 o 
   8   3   2    11851.31    11846.32    203.18 o 
   9   3   2       47.52      124.11     35.37 o 
  10   3   2      343.41      436.15     37.32 o 
  11   3   2    12186.89    12710.62    184.22 o 
  12   3   2    22627.77    22565.31    294.32 o 
  13   3   2    20897.27    22374.67    368.20 o 
  14   3   2    43385.73    42558.32    521.07 o 
  15   3   2    12417.63    12408.95    227.32 o 
  16   3   2    19577.69    19136.26    337.51 o 
  17   3   2     2097.53     2037.62    120.87 o 
  18   3   2     2716.39     2593.17    132.73 o 
  19   3   2     2174.75     2615.90    137.11 o 
  20   3   2      888.76      899.49    125.55 o 
  21   3   2     4972.05     4908.19    205.17 o 
  22   3   2     9364.06     9331.70    279.54 o 
  23   3   2     3295.31     3471.51    189.99 o 
  24   3   2     6953.57     6633.93    251.12 o 
   0   4   2     7532.89     7310.82    236.21 o 
   1   4   2      174.16      233.13     54.01 o 
   2   4   2    11136.65    11011.28    204.14 o 
   3   4   2     5209.71     5266.75    136.02 o 
   4   4   2     4640.57     5397.48    159.64 o 
   5   4   2       47.07      196.57     82.51 o 
   6   4   2     1500.12     1538.98    112.23 o 
   7   4   2     2962.42     2650.76    115.25 o 
   8   4   2     5699.38     6270.98    238.81 o 
   9   4   2     4896.45     3272.23    297.18 o 
  10   4   2    12224.58    12464.86    249.20 o 
  11   4   2       92.13       -7.08     66.61 o 
  12   4   2     2316.15     2661.75    126.96 o 
  13   4   2      269.88      468.08     76.24 o 
  14   4   2        5.18       13.53     85.44 o 
  15   4   2      739.52      887.76     89.87 o 
  16   4   2     1212.27     1264.81     99.62 o 
  17   4   2      469.88      543.43    104.15 o 
  18   4   2     3253.43     3109.45    150.57 o 
  19   4   2     1253.58     1717.41    134.59 o 
  20   4   2     2272.60     2593.56    153.32 o 
  21   4   2      680.76      494.32    126.19 o 
  22   4   2      704.01      714.12    141.76 o 
  23   4   2       37.56      127.44    134.27 o 
   1   5   2     6565.49     6373.79    148.41 o 
   2   5   2    31115.22    32169.08    440.96 o 
   3   5   2    23277.07    22535.76    364.07 o 
   4   5   2    69279.63    71376.77    981.81 o 
   5   5   2    12297.14    12462.58    242.35 o 
   6   5   2    53861.50    53452.70    758.03 o 
   7   5   2     8085.90     7579.49    253.44 o 
   8   5   2    16260.33    16836.72    328.65 o 
   9   5   2      928.15     1147.49    102.57 o 
  10   5   2     2108.74     1958.93    119.03 o 
  11   5   2     1822.31     1757.23    120.74 o 
  12   5   2    21630.93    23232.14    467.97 o 
  13   5   2    10424.07    10227.89    288.24 o 
  14   5   2    47778.22    47170.88    813.60 o 
  15   5   2     8612.23     8640.54    277.98 o 
  16   5   2    11966.11    11742.47    325.22 o 
  17   5   2     4070.93     4149.59    222.85 o 
  18   5   2     2000.87     1851.85    204.55 o 
  19   5   2       64.52      162.23    174.37 o 
  20   5   2     1949.68     1865.83    173.13 o 
  21   5   2     2204.33     2427.39    165.07 o 
   0   6   2     2911.99     2494.82    162.17 o 
   1   6   2      215.95      184.68     80.95 o 
   2   6   2      931.81      995.20     93.57 o 
   3   6   2       51.67       67.88     80.18 o 
   4   6   2     2880.41     2749.93    119.85 o 
   5   6   2       14.25       66.23     75.71 o 
   6   6   2     1999.32     2375.81    114.36 o 
   7   6   2      295.34      277.47     77.95 o 
   8   6   2     2885.05     2890.74    147.68 o 
   9   6   2      165.12      309.54    103.15 o 
  10   6   2     4403.39     4352.13    343.47 o 
  11   6   2       77.13      160.95    158.69 o 
  12   6   2       61.93       81.03    121.52 o 
  13   6   2       80.54       72.54    124.94 o 
  14   6   2        1.00     -194.09    129.39 o 
  15   6   2       82.77       32.64    137.74 o 
  16   6   2      958.51      861.47    160.90 o 
  17   6   2       27.67        3.10    149.98 o 
  18   6   2     1764.34     1932.52    199.56 o 
  19   6   2      126.84      575.75    229.75 o 
   1   7   2     2285.37     2781.39    134.98 o 
   2   7   2     9042.65     8196.06    204.85 o 
   3   7   2     8800.91     9405.33    317.41 o 
   4   7   2    25343.16    26399.05    381.77 o 
   5   7   2     2603.78     2903.22    130.29 o 
   6   7   2    20856.44    20542.66    349.72 o 
   7   7   2     2408.57     2670.59    161.74 o 
   8   7   2     2843.46     2778.42    162.02 o 
   9   7   2     1689.69     1464.13    165.79 o 
  10   7   2      321.89      393.71    145.92 o 
  11   7   2      699.63      726.71    159.88 o 
  12   7   2     6324.79     7123.75    279.60 o 
  13   7   2     4915.70     5119.48    256.25 o 
  14   7   2    11206.55    11161.11    360.11 o 
  15   7   2     4496.69     4840.39    264.80 o 
  16   7   2     7667.45     7823.38    327.03 o 
   0   8   2    13504.58    13746.88    409.01 o 
   1   8   2     4276.50     4781.75    173.26 o 
   2   8   2     5800.33     5865.18    186.76 o 
   3   8   2     1134.62     1310.23    119.85 o 
   4   8   2      222.58      361.38    131.25 o 
   5   8   2       54.01     -100.55    122.59 o 
   6   8   2     1085.84     1107.03    174.21 o 
   7   8   2     1673.36     2166.18    199.33 o 
   8   8   2     4457.30     4705.08    251.08 o 
   9   8   2     4525.95     5307.40    266.65 o 
  10   8   2     7636.36     8002.03    330.35 o 
  11   8   2     3165.26     3344.35    237.83 o 
   1   1   3    31878.69    33148.40    570.00 o 
   2   1   3    27492.73    28929.36    384.44 o 
   3   1   3    89454.34    94926.29   1359.70 o 
   4   1   3    83693.91    88084.84   1125.60 o 
   5   1   3   238230.64   241588.92   2802.92 o 
   6   1   3   117316.00   119383.49   1526.69 o 
   7   1   3    91655.14    89498.27   1053.21 o 
   8   1   3    36194.97    36834.82    458.14 o 
   9   1   3     1142.35     1178.15     48.68 o 
  10   1   3     1488.67     1606.19     63.49 o 
  11   1   3    35799.49    35262.93    387.10 o 
  12   1   3    32039.51    32860.33    347.97 o 
  13   1   3    61582.54    62879.75    632.13 o 
  14   1   3    56480.26    55701.80    568.46 o 
  15   1   3    40528.91    39380.86    420.25 o 
  16   1   3    26278.32    25674.19    316.15 o 
  17   1   3    10542.72     9648.33    185.17 o 
  18   1   3     2454.94     2154.26     94.99 o 
  19   1   3      791.38      720.99     78.15 o 
  20   1   3     1998.76     2139.66    100.03 o 
  21   1   3    12170.73    12040.54    226.53 o 
  22   1   3    12299.00    12721.87    260.56 o 
  23   1   3    12218.82    13025.99    349.03 o 
  24   1   3    12579.84    13311.95    341.13 o 
  25   1   3     6693.50     6616.36    259.18 o 
   0   2   3    18639.47    19888.80    367.39 o 
   1   2   3    31028.47    31384.28    391.84 o 
   2   2   3    36457.21    38520.42    519.01 o 
   3   2   3     4420.03     4533.78     93.21 o 
   4   2   3     3858.95     4084.08     84.56 o 
   5   2   3      869.08      847.62     42.80 o 
   6   2   3      715.82      732.65     50.78 o 
   7   2   3    21086.38    22948.99    300.85 o 
   8   2   3     9797.92    10014.19    160.02 o 
   9   2   3    11968.33    12006.87    202.92 o 
  10   2   3    35220.17    35459.38    499.84 o 
  11   2   3    14894.65    15193.69    252.20 o 
  12   2   3    13681.86    12866.87    225.47 o 
  13   2   3     3427.55     2859.62     84.03 o 
  14   2   3        0.73      -10.00     42.67 o 
  15   2   3      589.88      553.01     63.23 o 
  16   2   3     6029.05     6310.71    204.28 o 
  17   2   3     7924.86     7856.10    188.23 o 
  18   2   3     8746.38     8758.36    181.35 o 
  19   2   3    10061.05     9396.25    228.95 o 
  20   2   3     5117.31     4854.38    191.15 o 
  21   2   3     1238.07     1232.69    131.59 o 
  22   2   3     1715.14     1840.80    218.67 o 
  23   2   3      679.77      800.73    130.08 o 
  24   2   3       37.15       43.00    137.98 o 
  25   2   3      165.92      174.87    145.66 o 
   1   3   3      995.86     1072.68     58.04 o 
   2   3   3    11147.60    11086.53    186.38 o 
   3   3   3     6901.14     8081.93    166.32 o 
   4   3   3    76079.34    74514.55   2134.37 o 
   5   3   3    40125.61    42622.98    650.68 o 
   6   3   3    45659.25    46060.93    629.33 o 
   7   3   3    15999.20    16031.94    610.70 o 
   8   3   3     1610.67     1633.63    142.17 o 
   9   3   3     2855.76     2885.34     87.45 o 
  10   3   3     5363.00     5079.91    144.61 o 
  11   3   3     1983.85     2286.72     82.69 o 
  12   3   3    10753.92    10675.22    203.50 o 
  13   3   3     3824.44     4357.26    129.05 o 
  14   3   3    16255.28    16236.44    263.27 o 
  15   3   3    10072.77    10775.29    240.29 o 
  16   3   3    16723.96    16855.81    281.90 o 
  17   3   3     4991.82     5233.11    175.79 o 
  18   3   3     1778.80     1744.91    119.50 o 
  19   3   3      392.69      411.38    119.40 o 
  20   3   3     2347.65     2352.97    139.18 o 
  21   3   3     1309.23     1453.17    145.93 o 
  22   3   3     4049.53     4096.66    197.61 o 
  23   3   3     2589.83     2928.23    181.94 o 
  24   3   3     3495.54     3707.36    200.10 o 
   0   4   3    75581.36    74853.91   1299.26 o 
   1   4   3   123126.88   125730.54   1506.21 o 
   2   4   3    39338.37    39676.97    512.22 o 
   3   4   3     9803.58     8815.74    220.48 o 
   4   4   3     1316.28     1382.42     77.93 o 
   5   4   3       60.03       -5.53     43.87 o 
   6   4   3    15652.38    15983.92    282.39 o 
   7   4   3    28595.75    28892.04    423.04 o 
   8   4   3    41078.34    39978.47    701.82 o 
   9   4   3    50134.61    49040.54    959.06 o 
  10   4   3    38825.16    39784.36    635.43 o 
  11   4   3    39186.41    39925.68    760.12 o 
  12   4   3    23090.91    22775.05    383.99 o 
  13   4   3     1726.43     1642.89     96.83 o 
  14   4   3      985.33     1134.47     94.45 o 
  15   4   3     2341.33     2343.84    120.58 o 
  16   4   3     8642.53     8756.76    286.89 o 
  17   4   3    17055.67    16915.25    322.37 o 
  18   4   3    18196.08    18172.75    343.96 o 
  19   4   3    15963.25    15906.13    329.21 o 
  20   4   3    13019.06    12757.89    325.13 o 
  21   4   3     5960.78     5540.87    204.93 o 
  22   4   3     2728.92     2535.44    162.93 o 
  23   4   3      185.21      308.14    138.70 o 
   1   5   3      132.75      158.57     62.36 o 
   2   5   3      667.40      679.24     71.54 o 
   3   5   3      634.60      816.11     74.79 o 
   4   5   3      680.15      388.21     68.93 o 
   5   5   3     6620.43     6742.54    155.43 o 
   6   5   3      590.90      596.50     90.37 o 
   7   5   3      844.55     1066.44     93.18 o 
   8   5   3      104.91       22.60     54.26 o 
   9   5   3      651.14      900.63    100.64 o 
  10   5   3        3.09     -120.89     80.59 o 
  11   5   3     2937.28     3269.32    147.47 o 
  12   5   3      103.63       10.92     91.90 o 
  13   5   3      355.80      374.12    127.80 o 
  14   5   3       13.13      -31.71    121.43 o 
  15   5   3      886.28     1237.51    192.19 o 
  16   5   3       64.50      -28.69    130.75 o 
  17   5   3       39.32      -29.82    150.78 o 
  18   5   3        6.18     -120.05    147.94 o 
  19   5   3      144.86      391.20    177.92 o 
  20   5   3        4.81      274.36    141.66 o 
  21   5   3      104.49      277.30    125.70 o 
   0   6   3    64632.36    62030.50   1133.87 o 
   1   6   3    30870.76    31486.90    450.08 o 
   2   6   3    31538.17    32488.84    463.15 o 
   3   6   3     1834.07     2116.08    168.78 o 
   4   6   3     2030.40     2152.02    110.03 o 
   5   6   3      678.33      744.12     87.46 o 
   6   6   3    10009.11    10604.86    214.14 o 
   7   6   3     4716.50     4876.56    170.03 o 
   8   6   3    27448.91    27000.92    460.49 o 
   9   6   3    16593.22    16074.06    327.16 o 
  10   6   3    25387.34    26212.24    454.28 o 
  11   6   3    21430.46    21576.47    461.08 o 
  12   6   3     8978.56     9459.08    294.97 o 
  13   6   3     3350.12     3748.48    207.69 o 
  14   6   3       58.66       68.75    140.82 o 
  15   6   3      288.93      363.70    145.39 o 
  16   6   3     6953.32     7417.87    289.79 o 
  17   6   3     6021.25     5965.20    313.75 o 
  18   6   3     9770.76    10312.35    393.16 o 
  19   6   3     5926.42     6073.96    327.93 o 
   1   7   3       81.41      253.47     91.90 o 
   2   7   3     3402.31     3278.13    140.52 o 
   3   7   3     7990.74     7650.87    204.34 o 
   4   7   3     9254.65     8445.94    208.90 o 
   5   7   3     5749.82     6451.20    232.53 o 
   6   7   3     4652.15     4951.41    198.07 o 
   7   7   3     4362.27     4723.08    196.23 o 
   8   7   3     1006.68      928.70    131.49 o 
   9   7   3       19.47       43.66    136.72 o 
  10   7   3      647.04      572.41    148.69 o 
  11   7   3     2629.14     2733.25    200.41 o 
  12   7   3     2343.56     2212.12    193.25 o 
  13   7   3     5123.54     4873.56    256.12 o 
  14   7   3     2725.90     2220.80    206.55 o 
  15   7   3     1990.66     1982.04    202.02 o 
  16   7   3     1384.61     1829.16    201.23 o 
   0   8   3     5191.29     5606.70    279.10 o 
   1   8   3     8278.09     8940.47    237.07 o 
   2   8   3     4271.53     4502.08    191.78 o 
   3   8   3     1741.17     1758.04    139.34 o 
   4   8   3      214.98      257.49    125.81 o 
   5   8   3      567.22      334.69    127.18 o 
   6   8   3      552.41      715.31    143.03 o 
   7   8   3     1119.51     1270.44    180.58 o 
   8   8   3     3806.17     3881.14    234.46 o 
   9   8   3     4623.67     5266.82    275.66 o 
  10   8   3     5528.20     5547.27    275.96 o 
  11   8   3     2854.17     2540.13    222.13 o 
   0   0   4    17458.38    18896.88    591.13 o 
   1   0   4   238233.95   240004.56   4659.15 o 
   2   0   4     7260.22     7940.25    189.58 o 
   3   0   4    46931.73    48507.97    864.05 o 
   4   0   4    31565.91    33292.24    576.48 o 
   5   0   4    21516.39    21777.99    393.90 o 
   6   0   4     1877.06     1918.02    126.97 o 
   7   0   4    91881.95    94939.41   1590.50 o 
   9   0   4   121570.37   117711.75   1704.51 o 
  10   0   4     8885.64     8337.34    210.74 o 
  11   0   4   131102.86   128408.53   1861.96 o 
  12   0   4     1757.03     1751.27     82.80 o 
  13   0   4    29922.00    30346.21    649.78 o 
  14   0   4     4746.22     4356.97    362.56 o 
  15   0   4     6040.41     6396.22    220.12 o 
  16   0   4      427.81      403.67    139.41 o 
  17   0   4    33773.36    33057.37    551.61 o 
  18   0   4     6843.45     7074.27    206.47 o 
  19   0   4    36321.88    36553.38    609.53 o 
  20   0   4     7640.40     7862.69    287.11 o 
  21   0   4    23544.87    24215.07    521.97 o 
  22   0   4     5697.86     5493.46    237.58 o 
  23   0   4      725.04      901.16    141.87 o 
  24   0   4       65.92      130.82    146.18 o 
  25   0   4     1417.07     1236.17    292.34 o 
  26   0   4     1122.09     1424.80    287.49 o 
   1   1   4    11598.06    11739.22    155.97 o 
   2   1   4     1119.66     1254.75     41.81 o 
   3   1   4    49361.18    52144.46    572.79 o 
   4   1   4    33291.39    33810.41    408.39 o 
   5   1   4    19962.44    19657.83    292.48 o 
   6   1   4     7756.87     7798.03    173.76 o 
   7   1   4     7508.08     7740.34    156.95 o 
   8   1   4      349.09      386.67     32.97 o 
   9   1   4       71.39      107.34     29.77 o 
  10   1   4     4611.63     4872.84     83.86 o 
  11   1   4    15005.33    14541.62    174.83 o 
  12   1   4       54.44      174.25     39.83 o 
  13   1   4    13766.81    12874.53    168.43 o 
  14   1   4      810.57      833.03     78.25 o 
  15   1   4    11093.64    11167.29    160.47 o 
  16   1   4      713.15      786.91     62.23 o 
  17   1   4     1279.43     1230.98     75.69 o 
  18   1   4      373.24      514.48     72.78 o 
  19   1   4      539.21      536.53     74.48 o 
  20   1   4      811.71      803.55     81.36 o 
  21   1   4      767.61      918.67     86.16 o 
  22   1   4     1350.10     1503.15    114.39 o 
  23   1   4     1687.99     1563.62    171.90 o 
  24   1   4      747.83      928.50    115.16 o 
  25   1   4      568.63      803.85    142.07 o 
   0   2   4    13758.42    14768.39    289.69 o 
   1   2   4   250262.72   255637.44   3271.73 o 
   2   2   4    36805.09    37983.50    578.49 o 
   3   2   4    75931.43    77781.41   1430.74 o 
   4   2   4     8031.68     8142.70    158.17 o 
   5   2   4      202.43      280.19     31.49 o 
   6   2   4    14460.69    15451.04    301.09 o 
   7   2   4    87458.82    92653.63   1344.89 o 
   8   2   4    75610.52    76713.61   1125.70 o 
   9   2   4   118376.81   120861.02   1752.14 o 
  10   2   4    25537.10    24464.33    364.39 o 
  11   2   4    64665.48    64813.97    844.48 o 
  12   2   4     3855.78     3841.68    103.00 o 
  13   2   4     7672.84     7730.15    244.59 o 
  14   2   4      188.73      226.14     55.45 o 
  15   2   4     7894.91     8115.93    219.95 o 
  16   2   4     4069.14     4279.22    121.51 o 
  17   2   4    40482.64    40788.74    718.11 o 
  18   2   4    11299.30    11607.61    206.48 o 
  19   2   4    29911.46    30070.66    480.87 o 
  20   2   4     2616.23     2522.02    136.03 o 
  21   2   4    10639.95    10542.77    278.07 o 
  22   2   4      528.78      330.64    120.83 o 
  23   2   4      232.28      179.12    120.06 o 
  24   2   4      245.20      110.29    144.01 o 
  25   2   4     2814.52     3185.29    211.16 o 
   1   3   4     4913.03     5073.12    139.38 o 
   2   3   4     8765.42     8188.21    139.95 o 
   3   3   4    67237.59    67915.59    827.78 o 
   4   3   4    27683.46    28795.48    410.18 o 
   5   3   4   116687.59   119450.04   1423.97 o 
   6   3   4     1306.57     1533.63     59.06 o 
   7   3   4    48149.54    48277.63    601.85 o 
   8   3   4     2601.46     3119.50    168.29 o 
   9   3   4     4993.64     5492.34    114.02 o 
  10   3   4       33.40       11.77     49.17 o 
  11   3   4    21630.09    22195.53    315.61 o 
  12   3   4     3229.57     3189.39    106.55 o 
  13   3   4    40137.28    39645.32    664.52 o 
  14   3   4    13424.94    13167.33    232.33 o 
  15   3   4    33571.73    33075.91    461.29 o 
  16   3   4     3314.83     3090.59    123.74 o 
  17   3   4     6249.29     6208.30    189.72 o 
  18   3   4      188.10       65.31     92.16 o 
  19   3   4       80.09       97.43     94.40 o 
  20   3   4       48.06      102.21    116.50 o 
  21   3   4     7470.86     7486.42    232.38 o 
  22   3   4     1466.42     1768.29    153.38 o 
  23   3   4    11255.72    11378.41    313.07 o 
  24   3   4     1444.95     1513.83    174.71 o 
   0   4   4      955.62      674.10     89.03 o 
   1   4   4     9784.80    10743.93    184.40 o 
   2   4   4     1635.02     1597.13     89.53 o 
   3   4   4     2188.42     2623.13     89.19 o 
   4   4   4     2607.32     2184.44     92.59 o 
   5   4   4      890.39      903.72     61.18 o 
   6   4   4      208.94       87.83     47.01 o 
   7   4   4     3019.87     3260.84    170.70 o 
   8   4   4     1158.24     1131.36     65.13 o 
   9   4   4     3359.97     3698.34    155.73 o 
  10   4   4     2158.00     2269.54    423.16 o 
  12   4   4     1112.18     1496.95     94.23 o 
  13   4   4     2133.18     1898.98    110.25 o 
  14   4   4      356.88      379.42     89.66 o 
  15   4   4      253.93      216.62     85.85 o 
  16   4   4      205.41      316.25     91.40 o 
  17   4   4     2042.06     2092.15    128.34 o 
  18   4   4     1562.34     1260.20    142.74 o 
  19   4   4     2847.36     3260.86    158.97 o 
  20   4   4      998.31      788.91    123.02 o 
  21   4   4     2551.71     2803.08    160.48 o 
  22   4   4      211.41      177.45    118.34 o 
  23   4   4      354.43      409.96    131.80 o 
   1   5   4     6599.22     6870.05    156.86 o 
   2   5   4    17030.24    17143.77    271.25 o 
   3   5   4    47430.30    46610.33    608.35 o 
   4   5   4    22201.25    22536.42    333.65 o 
   5   5   4    64949.14    66614.91    840.54 o 
   6   5   4     6085.57     5436.27    225.84 o 
   7   5   4    44170.93    45852.91    654.71 o 
   8   5   4     2987.60     3027.37    267.16 o 
   9   5   4      222.95      145.68     98.30 o 
  10   5   4      101.04      225.66    102.66 o 
  11   5   4     9173.53    10545.48    250.50 o 
  12   5   4     4293.13     4479.14    186.83 o 
  13   5   4    29158.35    28434.83    543.36 o 
  14   5   4    19406.31    19253.55    423.96 o 
  15   5   4    28023.38    27630.59    629.07 o 
  16   5   4     2885.58     2939.56    303.04 o 
  17   5   4     9337.82     9851.21    349.59 o 
  18   5   4      193.34       -1.89    154.13 o 
  19   5   4       47.19      -56.10    126.15 o 
  20   5   4      520.64      581.77    150.12 o 
  21   5   4     5306.98     5371.47    213.22 o 
   0   6   4     2604.31     2486.24    170.37 o 
   1   6   4     1055.00      844.10     93.53 o 
   2   6   4      348.27      290.63     82.80 o 
   3   6   4     3046.99     2931.79    123.73 o 
   4   6   4      108.61      126.41     76.87 o 
   5   6   4      153.79       58.98     77.16 o 
   6   6   4      567.04      408.18     86.50 o 
   7   6   4     2387.55     2007.70    148.12 o 
   8   6   4      329.77      552.35    133.35 o 
   9   6   4     1643.96     1508.97    145.78 o 
  10   6   4     1475.25     1317.80    128.73 o 
  11   6   4      599.23      388.92    111.91 o 
  12   6   4      117.86      151.27    139.67 o 
  13   6   4       25.99      121.16    154.79 o 
  14   6   4        0.50       92.19    137.50 o 
  15   6   4       13.46      -52.68    133.84 o 
  16   6   4      497.25        8.23    164.10 o 
  17   6   4      923.50      568.06    191.45 o 
  18   6   4      557.07      657.26    194.40 o 
  19   6   4      796.51      786.97    209.30 o 
   1   7   4     3239.20     3342.96    144.46 o 
   2   7   4     1642.39     1545.65    116.86 o 
   3   7   4    17827.43    18522.13    324.39 o 
   4   7   4     6772.91     7107.99    197.83 o 
   5   7   4    35956.60    36510.75    584.53 o 
   6   7   4     7054.82     7035.82    256.30 o 
   7   7   4    13314.20    14458.45    367.64 o 
   8   7   4      597.47      536.03    124.81 o 
   9   7   4      332.82      264.96    118.28 o 
  10   7   4       50.72       66.72    133.56 o 
  11   7   4     6251.01     6599.30    271.70 o 
  12   7   4     1557.87     1363.21    202.83 o 
  13   7   4    13453.96    14102.39    385.87 o 
  14   7   4     3714.63     3507.65    428.48 o 
  15   7   4    13071.29    13305.43    513.83 o 
   0   8   4     2435.47     2813.28    223.59 o 
   1   8   4    10023.00    10666.22    284.11 o 
   2   8   4     1054.71     1178.79    127.31 o 
   3   8   4     2786.06     2725.18    202.35 o 
   4   8   4      325.74      142.64    139.63 o 
   5   8   4      443.92      483.96    133.50 o 
   6   8   4      108.92      134.67    135.44 o 
   7   8   4     3823.35     4120.72    237.30 o 
   8   8   4     1312.27     1639.21    197.69 o 
   9   8   4     7088.37     7699.22    312.10 o 
  10   8   4     2361.74     2138.98    211.54 o 
  11   8   4     5819.55     6478.80    366.00 o 
   1   1   5     5991.53     6114.26     96.33 o 
   2   1   5   271078.19   272757.09   2926.11 o 
   3   1   5    20436.55    21557.71    252.22 o 
   4   1   5   168948.86   174353.06   2025.32 o 
   5   1   5     5077.65     4816.02    101.36 o 
   6   1   5   122443.36   122800.58   1437.15 o 
   7   1   5     4689.10     4609.63     93.07 o 
   8   1   5    48796.71    50580.81    565.68 o 
   9   1   5     1634.43     1704.12     49.68 o 
  10   1   5     1895.88     1728.84     59.82 o 
  11   1   5       42.64       81.11     37.54 o 
  12   1   5    79352.00    79468.40    784.68 o 
  13   1   5     2227.95     2093.46     80.70 o 
  14   1   5   104807.80   101592.73    999.23 o 
  15   1   5     1799.84     1895.90     70.59 o 
  16   1   5    34299.48    33180.49    390.69 o 
  17   1   5     1553.41     1626.07     80.44 o 
  18   1   5     3908.26     3835.45    110.76 o 
  19   1   5      214.28      228.99     71.68 o 
  20   1   5     7177.73     7542.03    172.79 o 
  21   1   5      954.05     1037.22     96.26 o 
  22   1   5    19556.52    19795.41    466.50 o 
  23   1   5      640.00      663.49    121.45 o 
  24   1   5    20320.76    21586.81    567.17 o 
  25   1   5      229.73      354.49    125.72 o 
   1   2   5    22757.24    23178.39    525.11 o 
   2   2   5    32613.59    33424.68    728.25 o 
   3   2   5      137.07      107.13     27.73 o 
   4   2   5    27520.07    30747.54    470.56 o 
   5   2   5     1686.01     1832.64     70.27 o 
   6   2   5     5564.43     5612.80    418.32 o 
   7   2   5    13459.67    13700.12    439.00 o 
   8   2   5    32310.44    33357.57    469.18 o 
   9   2   5     1606.38     1197.18     68.34 o 
  10   2   5    30093.88    29970.23    436.15 o 
  11   2   5     1440.91     1604.47     71.75 o 
  12   2   5     8086.62     7686.76    211.88 o 
  13   2   5       45.19       39.27     50.51 o 
  14   2   5       49.59        6.57     53.81 o 
  15   2   5      253.77      400.75     63.37 o 
  16   2   5     1829.08     1876.64     88.47 o 
  17   2   5     3541.58     3404.85    116.62 o 
  18   2   5    16167.58    16452.58    395.26 o 
  19   2   5     1015.19     1074.32    104.17 o 
  20   2   5     8610.52     8775.64    226.56 o 
  21   2   5       64.28      208.98    130.55 o 
  22   2   5     2049.42     1974.23    150.72 o 
  23   2   5       10.12      -74.93    132.00 o 
  24   2   5       16.07       34.05    185.43 o 
  25   2   5       49.91       24.73    144.06 o 
   1   3   5      253.28      248.50     43.90 o 
   2   3   5    24358.81    24051.40    323.55 o 
   3   3   5      128.17      221.28     43.23 o 
   4   3   5    50017.13    49723.46    762.66 o 
   5   3   5      173.58      391.09     98.59 o 
   6   3   5    17625.91    20004.25    310.63 o 
   7   3   5     1691.13     1532.07     65.77 o 
   8   3   5     9081.39     9081.98    556.18 o 
   9   3   5     1631.26     2091.34     86.03 o 
  10   3   5      292.41      479.97     62.15 o 
  11   3   5        9.94       96.94     68.16 o 
  12   3   5    14339.82    13661.26    226.81 o 
  13   3   5     1152.43     1044.41     83.26 o 
  14   3   5    23289.29    22634.56    340.23 o 
  15   3   5      454.90      538.91     83.71 o 
  16   3   5    20967.34    20793.24    329.10 o 
  17   3   5       17.90      -63.99     80.47 o 
  18   3   5     2983.22     2795.87    137.64 o 
  19   3   5        3.21      -24.49     93.95 o 
  20   3   5     1052.20     1245.37    119.80 o 
  21   3   5       93.20        6.82    104.65 o 
  22   3   5     4260.83     4622.81    188.76 o 
  23   3   5      154.12      271.51    133.32 o 
  24   3   5     5147.89     4972.36    246.18 o 
   0   4   5   144714.20   145269.39   2454.91 o 
   1   4   5     1804.45     1780.08     79.34 o 
   2   4   5    77839.22    75973.27    934.66 o 
   3   4   5       97.32      119.55     50.59 o 
   4   4   5     5119.53     4739.92    131.95 o 
   5   4   5     1816.75     2181.23    119.78 o 
   6   4   5    29104.93    28332.81    419.92 o 
   7   4   5      219.06      235.08     52.25 o 
   8   4   5   122147.16   123073.39   1630.86 o 
   9   4   5     3728.19     3953.81    323.02 o 
  11   4   5     5029.85     5082.70    260.27 o 
  12   4   5    24682.84    25937.18    417.69 o 
  13   4   5       17.94      -41.14     80.33 o 
  14   4   5     1142.56     1106.33    105.59 o 
  15   4   5       97.37       58.53     76.14 o 
  16   4   5    15446.50    15513.19    300.09 o 
  17   4   5       86.89       17.70     93.46 o 
  18   4   5    30166.05    29807.46    487.49 o 
  19   4   5      571.62      501.57    125.89 o 
  20   4   5    20465.29    20081.60    426.31 o 
  21   4   5      600.46      791.11    126.66 o 
  22   4   5     2572.70     2570.87    165.00 o 
  23   4   5      483.92      442.99    173.74 o 
   1   5   5      188.98       78.15     63.12 o 
   2   5   5     2326.29     2229.66     98.69 o 
   3   5   5       83.84       52.82     63.02 o 
   4   5   5     3590.68     3325.75    117.03 o 
   5   5   5      191.09      154.81     67.08 o 
   6   5   5      254.59      312.90    108.35 o 
   7   5   5      265.35      274.61     91.25 o 
   8   5   5     1744.02     1372.38    122.73 o 
   9   5   5      250.56      282.99    125.79 o 
  10   5   5       17.16      130.24    104.57 o 
  11   5   5      549.74      447.91    111.66 o 
  12   5   5      629.41      605.92    108.65 o 
  13   5   5       92.90      260.95    119.39 o 
  14   5   5     1440.05     1421.32    185.02 o 
  15   5   5       70.98      268.70    150.59 o 
  16   5   5       21.78      -46.66    219.70 o 
  17   5   5      439.65      270.57    161.33 o 
  18   5   5       23.94     -179.59    150.23 o 
  19   5   5        0.27      185.17    130.25 o 
  20   5   5       88.23      305.68    154.33 o 
  21   5   5       40.89      130.15    122.80 o 
   0   6   5    47047.84    45975.92    887.76 o 
   1   6   5     3212.93     3319.52    129.95 o 
   2   6   5    29259.44    28360.05    416.43 o 
   3   6   5       68.87       84.27     75.56 o 
   4   6   5     7126.15     6876.06    175.42 o 
   5   6   5       16.36      -20.06     74.56 o 
   6   6   5     3042.21     2972.63    140.74 o 
   7   6   5      566.29      860.57    125.26 o 
   8   6   5    29866.48    29113.45    546.80 o 
   9   6   5      843.73     1145.06    197.22 o 
  10   6   5    36277.07    36707.46    676.52 o 
  11   6   5     1122.52      887.84    123.84 o 
  12   6   5    11884.22    12586.49    345.48 o 
  13   6   5      212.64      106.49    157.21 o 
  14   6   5      340.17      245.42    169.63 o 
  15   6   5       47.72      100.69    160.69 o 
  16   6   5     4242.43     4600.09    350.18 o 
  17   6   5      570.38      631.83    228.87 o 
  18   6   5    12967.44    12551.37    431.41 o 
   1   7   5      100.10       84.80     88.62 o 
   2   7   5     5426.11     5768.52    198.73 o 
   3   7   5      452.33      590.34    103.66 o 
   4   7   5    14112.12    14129.31    307.07 o 
   5   7   5      317.59      339.55    142.67 o 
   6   7   5     7871.29     8226.97    379.06 o 
   7   7   5       82.35      246.78    135.37 o 
   8   7   5     1439.84     1406.62    161.32 o 
   9   7   5       20.97       89.48    118.92 o 
  10   7   5      834.94     1020.32    165.37 o 
  11   7   5       40.76      157.11    153.96 o 
  12   7   5     3958.53     4134.05    237.86 o 
  13   7   5      114.21      186.25    161.78 o 
  14   7   5     4635.55     4817.06    298.82 o 
  15   7   5      220.06      197.05    245.16 o 
   0   8   5     8010.67     7876.85    317.49 o 
   1   8   5      306.36      312.87    110.99 o 
   2   8   5    10428.52     9758.29    301.03 o 
   3   8   5      308.39      395.65    166.90 o 
   4   8   5      815.44      856.35    162.53 o 
   5   8   5       10.77       62.85    145.79 o 
   6   8   5     2166.90     2346.21    199.36 o 
   7   8   5       80.79       24.81    131.36 o 
   8   8   5    11871.31    12285.81    543.64 o 
   9   8   5      374.77      560.68    175.46 o 
  10   8   5     9621.98    10081.58    341.20 o 
   0   0   6    82056.25    84593.41   2477.59 o 
   1   0   6   131966.48   133868.30   2219.65 o 
   2   0   6    24773.69    27954.56    497.49 o 
   3   0   6    40826.80    42945.41   1179.04 o 
   4   0   6      852.25      882.77     96.91 o 
   5   0   6      250.30       48.19    102.09 o 
   6   0   6       19.67      -32.46     21.64 o 
   7   0   6    92230.31    93390.99   1354.24 o 
   8   0   6     9363.84     9888.52    189.98 o 
   9   0   6   183411.80   183345.52   2629.05 o 
  10   0   6      580.88      659.99     70.11 o 
  11   0   6   138244.52   136476.42   1977.75 o 
  12   0   6       66.36       78.12     31.10 o 
  13   0   6    20491.89    19443.26    399.95 o 
  14   0   6       42.30       24.11     36.05 o 
  15   0   6     7732.53     7573.66    188.84 o 
  16   0   6       93.13       97.75     68.68 o 
  17   0   6    40271.13    39978.11    650.62 o 
  18   0   6      109.86       75.58    189.28 o 
  19   0   6    28496.37    28607.22    586.28 o 
  20   0   6      387.67      338.42    122.43 o 
  21   0   6    25289.47    25351.19    545.11 o 
  22   0   6        0.63       85.20    126.57 o 
  23   0   6     1126.23     1172.60    152.18 o 
  24   0   6       46.67     -189.11    127.00 o 
  25   0   6     1508.98     1777.60    202.14 o 
   1   1   6    26577.21    28642.70    354.57 o 
   2   1   6    61893.89    67440.51    798.86 o 
   3   1   6    18004.02    17474.38    212.90 o 
   4   1   6    11744.98    12253.69    170.52 o 
   5   1   6    30959.55    30408.91    409.82 o 
   6   1   6       49.34       25.09     23.74 o 
   7   1   6    29726.87    30006.03    353.04 o 
   8   1   6      448.39      435.00     35.85 o 
   9   1   6     1393.19     1574.20     48.64 o 
  10   1   6      412.45      346.01     33.72 o 
  11   1   6    14765.37    14714.18    187.33 o 
  12   1   6    10881.82    11581.12    164.14 o 
  13   1   6    18235.80    17972.09    230.11 o 
  14   1   6     4396.60     4638.04    109.25 o 
  15   1   6     6135.04     6053.93    125.30 o 
  16   1   6        0.83       51.68     64.75 o 
  17   1   6     1757.81     1874.43     84.99 o 
  18   1   6     3212.38     3556.41    162.96 o 
  19   1   6      237.94      245.46     72.85 o 
  20   1   6      306.65      254.95    136.27 o 
  21   1   6      608.30      492.66    102.65 o 
  22   1   6      264.94      426.31    137.28 o 
  23   1   6      808.36      717.93    124.95 o 
  24   1   6       40.97      333.60    182.30 o 
  25   1   6      678.11      544.37    152.44 o 
   0   2   6      625.23      765.47     66.22 o 
   1   2   6   233761.00   231008.42   3277.27 o 
   2   2   6     6605.46     7008.51    119.98 o 
   3   2   6    67239.55    69560.64   1020.94 o 
   4   2   6      867.29      851.05     48.30 o 
   5   2   6    10940.56    11616.08    187.99 o 
   6   2   6     1511.57     1515.83     82.93 o 
   7   2   6    44310.86    44145.55    667.93 o 
   8   2   6     9251.49     8594.18    163.31 o 
   9   2   6    66390.31    65453.59    879.79 o 
  10   2   6      377.20      328.25     43.94 o 
  11   2   6    65684.08    65622.38    831.61 o 
  12   2   6       48.35       32.90     49.97 o 
  13   2   6    18014.97    17221.69    243.76 o 
  14   2   6      469.29      445.75     60.91 o 
  15   2   6     6974.81     6898.00    147.04 o 
  16   2   6     1468.22     1571.84    131.65 o 
  17   2   6    30308.17    29612.08    390.96 o 
  18   2   6      176.10      167.04     73.87 o 
  19   2   6    37676.93    36918.20    538.38 o 
  20   2   6       55.49      156.77    136.05 o 
  21   2   6    12548.11    12213.76    270.75 o 
  22   2   6       17.63      149.54    115.45 o 
  23   2   6      972.02      619.15    144.49 o 
  24   2   6      185.53      165.39    144.27 o 
   1   3   6    10158.38     9249.92    194.81 o 
   2   3   6      473.63      674.12     65.87 o 
   3   3   6    59807.30    55893.13    981.29 o 
   4   3   6      133.82      198.54     56.70 o 
   5   3   6   116852.75   116265.59   1707.27 o 
   6   3   6      276.69      531.71     46.75 o 
   7   3   6    50956.50    53859.57    728.30 o 
   8   3   6       28.51      -16.70     58.51 o 
   9   3   6     3405.29     2762.97    100.10 o 
  10   3   6       67.92       96.12     45.36 o 
  11   3   6    15192.24    15436.67    344.55 o 
  12   3   6       36.86        1.84     65.54 o 
  13   3   6    29508.05    28169.48    436.16 o 
  14   3   6       15.35       97.36    105.52 o 
  15   3   6    44260.57    41802.02    564.88 o 
  16   3   6      105.81      101.50     81.65 o 
  17   3   6    11141.65    11408.15    289.08 o 
  18   3   6       18.63     -102.81    102.96 o 
  19   3   6       45.78       96.74     94.54 o 
  20   3   6        6.12       21.42     98.70 o 
  21   3   6     7742.33     7548.54    222.93 o 
  22   3   6       18.17       77.52    115.32 o 
  23   3   6    13864.58    13892.74    324.37 o 
  24   3   6       87.73      101.71    153.41 o 
   0   4   6     1632.53     1293.41    107.95 o 
   1   4   6    16316.11    17186.16    261.43 o 
   2   4   6       10.48        8.68     51.44 o 
   3   4   6     2088.43     2022.23     85.08 o 
   4   4   6      127.39      140.26     60.25 o 
   5   4   6     1278.86     1263.70    126.82 o 
   6   4   6      328.34      137.74     58.50 o 
   7   4   6     4493.78     4020.70    195.36 o 
   8   4   6       95.72      102.86     65.68 o 
   9   4   6     8476.99     7851.04    250.61 o 
  10   4   6      159.28      137.23     94.10 o 
  11   4   6     9609.13     9481.97    265.52 o 
  12   4   6      614.02      715.99    102.82 o 
  13   4   6     1805.71     2161.65    120.70 o 
  14   4   6       19.42      142.40     88.74 o 
  15   4   6       10.51      -53.73     77.95 o 
  16   4   6      462.46      324.73     87.25 o 
  17   4   6     2680.58     2974.89    143.40 o 
  18   4   6      135.77      197.45    105.29 o 
  19   4   6     2429.22     3162.81    168.66 o 
  20   4   6      176.65      282.97    114.84 o 
  21   4   6     1632.08     1483.53    142.08 o 
  22   4   6      244.45       60.88    120.06 o 
   1   5   6    11211.28    11835.76    216.79 o 
   2   5   6      541.13      440.51     71.83 o 
   3   5   6    74883.13    74022.88    928.57 o 
   4   5   6      301.79      461.30     85.62 o 
   5   5   6    90605.54    87876.46   1088.20 o 
   6   5   6      585.95      794.59    111.24 o 
   7   5   6    46341.61    42658.34   1634.70 o 
   8   5   6      410.68      500.29    112.01 o 
   9   5   6      189.13      545.47    190.57 o 
  10   5   6      101.44      382.92    124.74 o 
  11   5   6    12406.63    12538.00    355.65 o 
  12   5   6       27.32       71.00    124.70 o 
  13   5   6    41959.93    42021.40    729.69 o 
  14   5   6       30.53      -47.69    122.40 o 
  15   5   6    34171.24    36225.02    766.86 o 
  16   5   6      889.63      980.84    178.33 o 
  17   5   6     9689.79     9946.45    692.22 o 
  18   5   6       25.54      193.08    133.11 o 
  19   5   6        8.87      109.91    135.21 o 
  20   5   6      152.22      563.46    153.52 o 
  21   5   6     6585.99     6983.96    241.88 o 
   0   6   6      203.36       62.55    115.51 o 
   1   6   6     3797.09     4102.20    143.91 o 
   2   6   6      640.58      877.81     93.18 o 
   3   6   6     1947.26     1772.45    107.15 o 
   4   6   6      245.17      199.08     79.33 o 
   5   6   6     1012.92      852.74     91.63 o 
   6   6   6      339.63      224.61    113.15 o 
   7   6   6     2039.39     1848.43    148.24 o 
   8   6   6        3.28       95.63    115.12 o 
   9   6   6     1284.01     1146.94    140.20 o 
  10   6   6      143.39      184.24    124.95 o 
  11   6   6     1006.33      919.77    165.24 o 
  12   6   6        0.82      131.98    128.02 o 
  13   6   6      360.32      262.70    198.97 o 
  14   6   6       18.55       95.51    153.29 o 
  15   6   6       16.96     -128.98    160.96 o 
  16   6   6      246.40      278.71    219.82 o 
  17   6   6     1406.12     1451.00    220.12 o 
  18   6   6       36.94       44.01    187.08 o 
   1   7   6     1504.53     1518.30    119.23 o 
   2   7   6     1005.82      821.75    104.26 o 
   3   7   6    15972.01    16275.77    299.09 o 
   4   7   6      248.48      272.67    116.42 o 
   5   7   6    40756.91    40675.86    727.40 o 
   6   7   6       12.62      -30.25    140.81 o 
   7   7   6    18697.59    19332.20    432.35 o 
   8   7   6       96.88      190.12    138.61 o 
   9   7   6       69.75      117.34    134.88 o 
  10   7   6      198.25      141.36    147.22 o 
  11   7   6     6859.95     7558.25    351.11 o 
  12   7   6      351.64       33.68    167.58 o 
  13   7   6    13493.67    13684.32    519.77 o 
  14   7   6      892.02      906.52    203.66 o 
  15   7   6    13572.33    14548.39    480.19 o 
   0   8   6      522.93      417.50    164.48 o 
   1   8   6    12893.53    12846.94    281.80 o 
   2   8   6      110.20      202.95    143.21 o 
   3   8   6     4956.85     4888.98    240.22 o 
   4   8   6       20.47     -229.34    195.36 o 
   5   8   6      437.97      361.68    155.13 o 
   6   8   6      202.08      146.65    152.04 o 
   7   8   6     7259.90     7407.36    366.47 o 
   8   8   6      134.25      138.98    157.48 o 
   9   8   6    10329.32     9798.24    353.41 o 
  10   8   6        2.92       48.48    185.63 o 
   1   1   7    11762.70    12968.64    199.90 o 
   2   1   7    63915.29    64493.81    850.87 o 
   3   1   7     6428.05     7085.71    137.48 o 
   4   1   7   134776.47   133519.23   1716.15 o 
   5   1   7    36219.37    35356.80    480.87 o 
   6   1   7   167996.48   172601.98   2014.73 o 
   7   1   7    27550.10    27545.67    329.63 o 
   8   1   7    51555.66    51987.48    591.62 o 
   9   1   7       45.71      125.47     35.63 o 
  10   1   7     3829.74     4074.14    118.83 o 
  11   1   7    10125.13     9660.52    173.26 o 
  12   1   7    52560.27    51877.12    559.97 o 
  13   1   7    13492.33    14041.21    193.56 o 
  14   1   7    78617.16    77580.15    825.93 o 
  15   1   7     5320.58     5600.40    186.18 o 
  16   1   7    41007.92    40239.63    498.74 o 
  17   1   7     5399.33     5178.61    138.40 o 
  18   1   7     3686.08     3626.82    119.28 o 
  19   1   7      304.91      372.71     76.52 o 
  20   1   7     4337.49     4463.36    305.66 o 
  21   1   7     2476.65     2389.49    140.60 o 
  22   1   7    17587.48    17814.69    388.93 o 
  23   1   7     3456.98     3285.28    241.08 o 
  24   1   7    14671.00    14280.67    333.25 o 
  25   1   7     1351.05     1449.27    145.55 o 
   0   2   7    48905.45    49752.43   1038.19 o 
   1   2   7     4647.35     4794.00     99.21 o 
   2   2   7    51958.29    53768.18    719.21 o 
   3   2   7      319.20      271.90     41.63 o 
   4   2   7    21456.17    24113.46    347.88 o 
   5   2   7        3.96      -38.15     38.32 o 
   6   2   7     9913.39    10211.50    175.99 o 
   7   2   7      699.56      543.81     52.59 o 
   8   2   7    34090.68    33445.88    525.77 o 
   9   2   7     1971.08     2174.38     72.05 o 
  10   2   7    55414.13    55237.14    685.61 o 
  11   2   7     4776.13     5153.01    203.58 o 
  12   2   7    12859.84    12154.63    204.60 o 
  13   2   7     1071.82     1071.60     74.71 o 
  14   2   7       96.98       29.88     56.14 o 
  15   2   7       18.15       39.57     62.53 o 
  16   2   7    11569.44    11484.42    210.30 o 
  17   2   7      571.30      715.59     88.84 o 
  18   2   7    20058.04    18903.70    326.65 o 
  19   2   7     2303.75     2317.40    124.77 o 
  20   2   7     8072.71     7917.43    208.97 o 
  21   2   7      761.59      649.42    113.82 o 
  22   2   7      822.41      992.39    201.17 o 
  23   2   7       18.95      151.44    140.83 o 
  24   2   7      334.41      158.42    147.40 o 
   1   3   7       65.69       37.64     55.21 o 
   2   3   7    38891.50    37982.27   1341.05 o 
   3   3   7      158.76      166.29     67.63 o 
   4   3   7    68756.45    69520.57    838.39 o 
   5   3   7    10227.30    10438.44    282.80 o 
   6   3   7    40940.55    41451.86    575.31 o 
   7   3   7     6521.54     7167.25    144.62 o 
   8   3   7     4042.28     3924.46    203.75 o 
   9   3   7       49.84        1.67     52.50 o 
  10   3   7     3494.49     3311.55    124.06 o 
  11   3   7     2509.01     2416.69    133.35 o 
  12   3   7    24524.16    24639.89    389.85 o 
  13   3   7      193.79      308.29     81.04 o 
  14   3   7    18167.82    17914.61    341.69 o 
  15   3   7     1233.76     1174.56     98.53 o 
  16   3   7    16440.08    16233.08    391.97 o 
  17   3   7     2717.85     2650.89    129.60 o 
  18   3   7     1563.41     1519.98    111.89 o 
  19   3   7      133.40       50.57     96.92 o 
  20   3   7      418.59      477.20    109.68 o 
  21   3   7      527.70      605.93    120.08 o 
  22   3   7     5589.16     5807.53    209.65 o 
  23   3   7     1324.88     1284.05    157.96 o 
   0   4   7    94408.88    92262.20   1955.17 o 
   1   4   7    33575.30    32741.51    540.94 o 
   2   4   7    51790.66    52088.51    815.07 o 
   3   4   7     5031.27     5218.40    161.17 o 
   4   4   7      213.04      218.73     62.67 o 
   5   4   7     3156.82     3417.38    151.05 o 
   6   4   7    15251.63    15066.64    335.45 o 
   7   4   7     6593.83     6512.85    222.66 o 
   8   4   7    45867.11    46386.97    875.62 o 
   9   4   7    13351.57    12793.70    337.61 o 
  10   4   7    53976.50    53915.62   1066.30 o 
  11   4   7     9103.10     8807.12    228.58 o 
  12   4   7    27492.57    27575.01    494.46 o 
  13   4   7     2175.57     2329.10    164.58 o 
  14   4   7      104.25      166.41     91.58 o 
  15   4   7     3109.81     3149.05    126.90 o 
  16   4   7     6684.34     6646.60    231.62 o 
  17   4   7     4772.57     4978.25    181.08 o 
  18   4   7    16162.02    15959.88    318.13 o 
  19   4   7     6021.65     5945.32    213.04 o 
  20   4   7    18077.65    18046.58    360.07 o 
  21   4   7      879.18      907.85    130.10 o 
  22   4   7     5407.12     5253.73    255.65 o 
   1   5   7       14.97       46.24     66.81 o 
   2   5   7       84.15      -25.37     75.18 o 
   3   5   7     4066.91     4080.67    194.22 o 
   4   5   7       15.08      154.56     77.34 o 
   5   5   7     2208.54     2054.52    122.65 o 
   6   5   7       11.36       32.45     78.55 o 
   7   5   7      204.07      395.37    124.11 o 
   8   5   7      566.41      683.97    131.71 o 
   9   5   7      425.53      361.25    137.17 o 
  10   5   7     1143.94      863.29    141.35 o 
  11   5   7     1215.53     1362.13    159.64 o 
  12   5   7       69.66       41.24    206.16 o 
  13   5   7      441.89      495.41    229.66 o 
  14   5   7        4.62       -7.32    117.69 o 
  15   5   7      380.11      633.49    173.97 o 
  16   5   7        9.81      124.93    157.89 o 
  17   5   7      149.77       76.64    158.37 o 
  18   5   7      279.29      125.44    129.07 o 
  19   5   7       76.82      210.25    137.39 o 
  20   5   7       58.75      178.54    140.38 o 
   0   6   7    65183.67    63608.25   1167.29 o 
   1   6   7    11508.54    11414.79    230.16 o 
   2   6   7    29688.63    29927.01    438.59 o 
   3   6   7      488.72      553.39     88.44 o 
   4   6   7     5424.10     4831.77    152.60 o 
   5   6   7     1301.35     1226.64    136.54 o 
   6   6   7     8534.66     8292.59    252.60 o 
   7   6   7     1233.63     1169.80    156.56 o 
   8   6   7    29287.71    28130.82    616.34 o 
   9   6   7     4473.09     4040.67    239.15 o 
  10   6   7    27593.51    28176.87    629.21 o 
  11   6   7     4340.97     4679.42    255.43 o 
  12   6   7    10626.51    10961.54    357.51 o 
  13   6   7      857.33      876.78    184.46 o 
  14   6   7      408.29      148.67    180.46 o 
  15   6   7      568.77      472.46    187.86 o 
  16   6   7     6153.87     5981.53    313.76 o 
  17   6   7     1496.20     1272.11    290.23 o 
  18   6   7    12590.35    13944.51    446.56 o 
   1   7   7     1545.42     1429.91    116.72 o 
   2   7   7     3064.58     3050.45    144.09 o 
   3   7   7     2648.37     2625.75    153.37 o 
   4   7   7     8152.00     7564.28    390.98 o 
   5   7   7     2620.76     3078.77    193.97 o 
   6   7   7     3015.60     3066.91    195.22 o 
   7   7   7      612.51      875.63    171.69 o 
   8   7   7     1859.40     1930.85    199.44 o 
   9   7   7        0.67      132.30    155.89 o 
  10   7   7       70.40       45.29    162.76 o 
  11   7   7     1838.82     2182.66    366.63 o 
  12   7   7     1524.27     1704.31    226.13 o 
  13   7   7     1817.01     1923.05    224.88 o 
  14   7   7     3469.90     3572.93    273.32 o 
   0   8   7     6458.30     6460.35    300.65 o 
   1   8   7     2822.21     3092.43    180.25 o 
   2   8   7     7032.90     7375.48    282.29 o 
   3   8   7      300.96      320.01    150.35 o 
   4   8   7      728.90      933.22    194.33 o 
   5   8   7      207.01      174.35    144.95 o 
   6   8   7     1572.86     1532.57    211.78 o 
   7   8   7      268.38      389.20    182.04 o 
   8   8   7     6741.06     7494.78    350.40 o 
   9   8   7     1307.13     1373.74    268.03 o 
   0   0   8    54957.55    54658.82   1647.42 o 
   1   0   8    96051.13    95317.84   1601.07 o 
   2   0   8    48483.60    52595.57    906.64 o 
   3   0   8    43416.93    42194.51    738.08 o 
   4   0   8    45103.59    47768.53   1387.39 o 
   5   0   8     1291.69     1521.21    116.55 o 
   6   0   8    14873.84    14703.53    298.80 o 
   7   0   8   106127.40   106719.90   1799.06 o 
   8   0   8    76520.00    78147.22   1150.89 o 
   9   0   8   160934.20   156765.69   2262.21 o 
  10   0   8    44384.96    43250.38    775.29 o 
  11   0   8    93404.45    91316.98   1559.96 o 
  12   0   8     7736.36     7533.22    209.05 o 
  13   0   8     3502.62     3198.24    157.53 o 
  14   0   8     1356.10     1428.02     89.35 o 
  15   0   8     9517.61     9950.76    198.47 o 
  16   0   8    13807.31    13333.88    246.70 o 
  17   0   8    19552.44    20046.65    451.14 o 
  18   0   8    16102.37    16582.13    445.09 o 
  19   0   8    27585.18    26764.78    563.95 o 
  20   0   8    20472.42    20897.96    476.69 o 
  21   0   8    12735.31    12836.76    411.19 o 
  22   0   8     2056.27     2212.47    207.04 o 
  23   0   8      204.11      306.01    141.09 o 
  24   0   8      656.22      664.86    153.72 o 
  25   0   8     1956.67     2031.11    211.27 o 
   1   1   8     6403.25     6888.04    123.51 o 
   2   1   8     1136.88      841.80    102.95 o 
   3   1   8     3764.17     3964.83    258.93 o 
   4   1   8    12779.58    12289.25    200.34 o 
   5   1   8     1821.91     1990.83     60.23 o 
   6   1   8     2362.67     2042.73     65.37 o 
   7   1   8     5338.26     5391.65    102.47 o 
   8   1   8     2223.23     2339.37     68.70 o 
   9   1   8      173.20      218.57     49.99 o 
  10   1   8      159.31      227.48     42.12 o 
  11   1   8       77.79      100.71     43.56 o 
  12   1   8     2596.70     2620.73     73.19 o 
  13   1   8      811.39      732.61     51.73 o 
  14   1   8     3348.10     3269.36    100.64 o 
  15   1   8     2658.16     2375.39    120.02 o 
  16   1   8     1049.56      864.85     78.42 o 
  17   1   8     5553.25     5641.36    145.78 o 
  18   1   8      117.68      128.88     70.51 o 
  19   1   8       58.34      127.64     80.32 o 
  20   1   8      570.58      435.01    100.23 o 
  21   1   8       55.45       10.84     97.48 o 
  22   1   8      931.00     1102.30    123.10 o 
  23   1   8      155.05      378.29    114.52 o 
  24   1   8     1565.39     1608.19    204.55 o 
  25   1   8      816.03      925.44    140.89 o 
   0   2   8    26024.57    25132.53    555.63 o 
   1   2   8    56824.55    56318.35    684.92 o 
   2   2   8    39954.16    42097.61    576.91 o 
   3   2   8    32501.40    33801.93    473.37 o 
   4   2   8     1978.66     2378.28     84.50 o 
   5   2   8      737.20      807.84     56.46 o 
   6   2   8    20635.86    21835.12    326.93 o 
   7   2   8    16119.15    15431.22    221.39 o 
   8   2   8    29214.15    27795.62    394.52 o 
   9   2   8    38232.07    37633.26    482.56 o 
  10   2   8    26929.36    27982.04    422.45 o 
  11   2   8    24258.71    23689.82    332.32 o 
  12   2   8    12208.49    12167.67    207.92 o 
  13   2   8     5764.58     5859.22    143.25 o 
  14   2   8       19.87      -43.88     47.14 o 
  15   2   8      493.09      462.37     69.65 o 
  16   2   8     8344.39     8267.75    170.50 o 
  17   2   8     7591.86     7381.71    183.72 o 
  18   2   8     7787.52     8145.15    217.11 o 
  19   2   8    19598.01    19382.63    352.24 o 
  20   2   8     6798.71     7375.92    213.99 o 
  21   2   8     8190.81     8211.88    228.96 o 
  22   2   8      625.81      476.31    148.98 o 
  23   2   8     1335.03     1217.15    170.61 o 
  24   2   8       25.55      192.34    151.25 o 
   1   3   8    15262.11    14309.75    204.30 o 
   2   3   8    14715.22    15173.50    236.67 o 
   3   3   8    43811.79    42135.80    526.28 o 
   4   3   8    20953.62    20624.21    314.71 o 
   5   3   8    58728.96    59010.03    799.79 o 
   6   3   8    20555.99    21392.09    326.41 o 
   7   3   8    23796.17    25614.31    380.74 o 
   8   3   8     2369.29     2179.20    107.16 o 
   9   3   8     1485.66     1248.69     80.01 o 
  10   3   8      796.97      890.44    120.29 o 
  11   3   8     9766.53    10137.03    227.26 o 
  12   3   8     9243.71     9037.83    202.99 o 
  13   3   8    22979.40    22343.30    551.38 o 
  14   3   8    10274.04     9989.50    295.40 o 
  15   3   8    20701.24    19471.85    316.62 o 
  16   3   8     9675.07     9699.84    240.77 o 
  17   3   8     5199.18     4921.21    162.81 o 
  18   3   8       47.71       40.25     87.49 o 
  19   3   8      676.24      622.17    103.02 o 
  20   3   8      828.81      835.98    119.43 o 
  21   3   8     5452.06     5377.55    197.55 o 
  22   3   8     2762.20     2900.84    171.52 o 
  23   3   8     5229.52     5106.19    287.21 o 
   0   4   8     9046.53    10450.28    335.18 o 
   1   4   8    10889.90    11563.03    251.50 o 
   2   4   8     3435.61     3536.48    166.92 o 
   3   4   8     8077.86     8062.18    231.24 o 
   4   4   8     2156.55     1540.96    178.19 o 
   5   4   8     1892.73     1741.89    150.94 o 
   6   4   8     1633.60     1665.44    102.32 o 
   7   4   8    11600.24    11580.26    250.82 o 
   8   4   8     4194.08     4122.73    156.83 o 
   9   4   8    11178.26    10443.49    246.04 o 
  10   4   8     4453.13     4495.09    185.10 o 
  11   4   8     2512.45     2325.81    180.44 o 
  12   4   8     1572.91     1928.93    132.16 o 
  13   4   8      394.10      486.80    108.16 o 
  14   4   8      136.63       65.23    100.98 o 
  15   4   8       74.24      -25.35     78.78 o 
  16   4   8     1071.36     1144.18    110.75 o 
  17   4   8     2959.79     3640.99    148.19 o 
  18   4   8     2542.32     2482.16    199.12 o 
  19   4   8     2486.52     3147.41    160.75 o 
  20   4   8     1128.83     1165.31    134.36 o 
  21   4   8     1143.70      900.70    132.37 o 
  22   4   8      391.59      604.11    130.87 o 
   1   5   8    17312.88    17580.24    348.69 o 
   2   5   8    18020.34    18233.07    358.53 o 
   3   5   8    68905.89    68156.06   1063.72 o 
   4   5   8    28338.20    28621.61    506.12 o 
   5   5   8    29123.05    27635.41    508.21 o 
   6   5   8    23725.69    24558.88    533.18 o 
   7   5   8    18298.58    17515.90    427.01 o 
   8   5   8     3885.31     4303.91    219.59 o 
   9   5   8     1041.43     1227.30    153.21 o 
  10   5   8      298.11      216.08    131.29 o 
  11   5   8     4313.66     4048.98    244.75 o 
  12   5   8    13619.58    13458.75    508.99 o 
  13   5   8    26170.10    25074.34    577.60 o 
  14   5   8    17903.84    17171.31    683.57 o 
  15   5   8    20299.85    22212.69    474.85 o 
  16   5   8     8162.24     8353.37    319.15 o 
  17   5   8     7200.37     6817.44    251.79 o 
  18   5   8       50.62       74.83    133.61 o 
  19   5   8        1.49      -92.47    134.57 o 
  20   5   8     1450.68     1444.91    168.97 o 
   0   6   8      423.87      307.66    281.03 o 
   1   6   8     3547.01     3763.63    178.92 o 
   2   6   8     1493.53     1115.61    124.02 o 
   3   6   8       46.46       37.77    101.44 o 
   4   6   8      461.28      584.40    112.76 o 
   5   6   8      665.52      558.02    142.30 o 
   6   6   8       23.89     -104.98    122.11 o 
   7   6   8      895.91     1143.08    160.11 o 
   8   6   8      359.41      448.50    148.74 o 
   9   6   8      100.98      -55.40    147.06 o 
  10   6   8     1035.07      654.47    265.42 o 
  11   6   8     1028.49     1050.70    173.43 o 
  12   6   8      616.83      408.44    158.78 o 
  13   6   8       30.93      -88.32    148.38 o 
  14   6   8      115.01       47.24    160.22 o 
  15   6   8       22.77      381.11    180.83 o 
  16   6   8      629.26      757.50    244.02 o 
  17   6   8      622.97      507.28    191.08 o 
   1   7   8     1454.40     1680.71    229.86 o 
   2   7   8     5190.47     5328.32    223.05 o 
   3   7   8     8100.13     8007.53    310.18 o 
   4   7   8     7382.25     6506.38    278.87 o 
   5   7   8    12026.82    11795.60    377.13 o 
   6   7   8     4566.66     4713.53    258.44 o 
   7   7   8     7262.93     7356.73    306.19 o 
   8   7   8     1901.64     1662.64    266.70 o 
   9   7   8      884.61      656.29    175.49 o 
  10   7   8       33.56       12.55    160.96 o 
  11   7   8     2537.88     2131.66    293.95 o 
  12   7   8     2811.94     2541.72    293.89 o 
  13   7   8     6346.64     6274.58    336.42 o 
  14   7   8     4439.24     4368.37    290.48 o 
   0   8   8     1879.23     1748.05    251.57 o 
   1   8   8     7318.15     7592.42    327.15 o 
   2   8   8     3113.44     2576.02    228.44 o 
   3   8   8     3671.11     3518.35    257.06 o 
   4   8   8      386.23      254.09    175.60 o 
   5   8   8      101.54      114.06    172.74 o 
   6   8   8      642.28      595.87    185.85 o 
   7   8   8     4530.91     4161.05    281.07 o 
   8   8   8     3231.72     3434.46    267.55 o 
   1   1   9    19610.24    19801.29    350.17 o 
   2   1   9     9216.92     8922.65    159.76 o 
   3   1   9   106008.10   107540.34   1396.60 o 
   4   1   9    69785.08    71871.10    748.24 o 
   5   1   9   106782.98   108546.10   1114.41 o 
   6   1   9    79866.25    80594.48    964.89 o 
   7   1   9    42315.76    42372.84    528.63 o 
   8   1   9    15263.62    14699.49    203.19 o 
   9   1   9       41.09       45.96     39.20 o 
  10   1   9     6605.79     6663.00    123.43 o 
  11   1   9    11761.20    11889.88    181.40 o 
  12   1   9    13800.18    13681.42    204.05 o 
  13   1   9    40169.50    38321.13    466.51 o 
  14   1   9    23921.37    23897.20    389.59 o 
  15   1   9    40688.45    40909.05    506.62 o 
  16   1   9    13596.38    13585.26    239.76 o 
  17   1   9    15117.19    15356.07    243.16 o 
  18   1   9     1104.85     1204.83     87.63 o 
  19   1   9      638.99      720.88    115.37 o 
  20   1   9      664.41      835.62    108.67 o 
  21   1   9     6933.63     7600.88    219.77 o 
  22   1   9     4856.03     5024.72    254.69 o 
  23   1   9    12352.47    12316.02    476.37 o 
  24   1   9     5676.38     5983.86    240.54 o 
   0   2   9    22142.31    20622.10    770.41 o 
   1   2   9    50751.07    48953.75    743.10 o 
   2   2   9    47983.18    47420.43    648.62 o 
   3   2   9    17759.69    16917.90    266.29 o 
   4   2   9     3350.34     3483.57    102.47 o 
   5   2   9    10563.34    11546.73    200.53 o 
   6   2   9    10736.19    10206.20    184.88 o 
   7   2   9    24070.88    23339.65    287.92 o 
   8   2   9    21170.84    20768.30    278.35 o 
   9   2   9    41447.35    40230.31    635.31 o 
  10   2   9    17959.45    16763.52    272.37 o 
  11   2   9    13072.83    11702.31    229.04 o 
  12   2   9     5008.05     4452.52    127.41 o 
  13   2   9     1158.20     1208.04     73.27 o 
  14   2   9       68.40      -64.38     56.95 o 
  15   2   9     2522.47     2312.76    166.36 o 
  16   2   9     6150.89     5649.16    143.40 o 
  17   2   9     8273.48     7664.02    166.38 o 
  18   2   9     6570.68     6367.34    161.08 o 
  19   2   9     9388.24     9640.01    221.06 o 
  20   2   9     1975.10     2100.00    134.11 o 
  21   2   9     3227.02     2913.96    179.57 o 
  22   2   9      305.39      392.03    147.28 o 
  23   2   9       57.00      209.23    146.00 o 
  24   2   9       63.90      -10.90    150.83 o 
   1   3   9     3920.88     3985.55    137.56 o 
   2   3   9     1141.61     1081.08     57.22 o 
   3   3   9    30845.23    29825.19    433.49 o 
   4   3   9    21625.20    21632.68    331.68 o 
   5   3   9    32349.33    31375.46    454.82 o 
   6   3   9    16515.82    15786.19    261.88 o 
   7   3   9    24985.43    24904.04    377.05 o 
   8   3   9     1589.62     1522.02     96.20 o 
   9   3   9     2793.43     2788.94    114.85 o 
  10   3   9      967.16     1042.88     86.13 o 
  11   3   9     8402.10     8121.16    205.95 o 
  12   3   9     2773.81     2879.94    203.36 o 
  13   3   9    23761.04    23467.22    388.74 o 
  14   3   9     6914.66     7035.70    195.34 o 
  15   3   9    10966.50    10707.48    288.06 o 
  16   3   9     8614.74     8512.33    201.28 o 
  17   3   9     2536.01     2508.48    125.61 o 
  18   3   9     2333.89     1878.95    131.06 o 
  19   3   9      420.99      332.33    129.83 o 
  20   3   9      432.37      488.24    113.44 o 
  21   3   9     2632.47     2624.15    153.42 o 
  22   3   9     1376.99     1363.16    200.49 o 
  23   3   9     5162.17     5208.15    260.35 o 
   0   4   9    45709.37    44243.81   1007.17 o 
   1   4   9    34472.98    33271.78    557.47 o 
   2   4   9    15319.04    15308.80    350.41 o 
   3   4   9    16796.46    17196.53    382.97 o 
   4   4   9      151.11       56.69     57.64 o 
   5   4   9       65.85        9.63     71.34 o 
   6   4   9     5748.40     5356.92    155.90 o 
   7   4   9     8034.66     7973.96    206.45 o 
   8   4   9     8303.21     8361.32    217.35 o 
   9   4   9    35546.88    35242.64    597.98 o 
  10   4   9    18415.53    18273.37    365.03 o 
  11   4   9    24084.37    23814.09    444.68 o 
  12   4   9    17491.75    16603.97    349.45 o 
  13   4   9     5530.47     5802.42    209.40 o 
  14   4   9      900.68      856.35     99.36 o 
  15   4   9     3844.37     3794.75    158.20 o 
  16   4   9     3492.39     3051.24    135.71 o 
  17   4   9     7890.30     8490.11    276.16 o 
  18   4   9     5262.75     5202.99    212.64 o 
  19   4   9    10565.85    10545.01    265.26 o 
  20   4   9     6596.37     6641.36    226.09 o 
  21   4   9     6638.86     6669.08    273.20 o 
   1   5   9       36.06      -57.72     85.09 o 
   2   5   9      633.38      456.53     98.79 o 
   3   5   9      686.12      599.52    102.52 o 
   4   5   9      432.67      515.16    100.36 o 
   5   5   9      783.43      660.87    119.82 o 
   6   5   9       73.21      159.59    121.70 o 
   7   5   9       12.17       51.44    118.99 o 
   8   5   9        1.00      -21.24    121.86 o 
   9   5   9      119.88      -55.92    125.11 o 
  10   5   9      341.40      525.49    140.50 o 
  11   5   9      642.20      549.00    144.87 o 
  12   5   9      467.28      594.62    155.16 o 
  13   5   9      194.78      -44.50    144.79 o 
  14   5   9      208.47      199.14    156.77 o 
  15   5   9      207.33      247.49    159.76 o 
  16   5   9        1.75       98.84    125.76 o 
  17   5   9      258.33      311.91    136.92 o 
  18   5   9       70.94       56.23    130.67 o 
  19   5   9       97.07      249.46    142.98 o 
  20   5   9        7.14       65.65    147.79 o 
   0   6   9    27492.73    27958.95    730.65 o 
   1   6   9    28857.50    28704.45    528.22 o 
   2   6   9    14124.32    15328.70    345.06 o 
   3   6   9    11433.04    11574.67    352.95 o 
   4   6   9     1559.70     1657.96    170.93 o 
   5   6   9      324.59      504.03    144.51 o 
   6   6   9     4346.43     5092.71    250.02 o 
   7   6   9    20897.91    21133.37    510.24 o 
   8   6   9     9709.76     9531.97    372.20 o 
   9   6   9    30087.56    30117.67    668.96 o 
  10   6   9     9976.67    10576.58    355.81 o 
  11   6   9    15294.89    14936.54    427.22 o 
  12   6   9     6894.52     7228.89    566.37 o 
  13   6   9     2012.64     1565.50    200.27 o 
  14   6   9       74.02      258.92    213.56 o 
  15   6   9     2604.34     2576.19    404.65 o 
  16   6   9     3008.27     3057.19    248.81 o 
  17   6   9     7950.73     7142.58    672.42 o 
   1   7   9      512.46      396.36    127.37 o 
   2   7   9      976.48      902.18    162.78 o 
   3   7   9     2085.24     2292.97    216.11 o 
   4   7   9     2691.19     2814.57    214.82 o 
   5   7   9     3487.40     3057.38    222.91 o 
   6   7   9     1681.93     1834.19    195.89 o 
   7   7   9     1472.82     1349.71    185.88 o 
   8   7   9     1068.70     1222.91    186.19 o 
   9   7   9      256.47      169.44    162.17 o 
  10   7   9       74.89       -2.48    165.92 o 
  11   7   9     1208.87      797.86    192.75 o 
  12   7   9      452.72      443.65    230.46 o 
  13   7   9     2586.02     2474.80    310.62 o 
   0   8   9     2152.24     2316.08    384.40 o 
   1   8   9     5453.07     5226.73    290.51 o 
   2   8   9     1669.14     1503.97    203.27 o 
   3   8   9     2692.74     2769.42    240.85 o 
   4   8   9       70.52       87.10    166.80 o 
   5   8   9       28.01     -143.27    164.43 o 
   6   8   9      105.55      205.42    181.24 o 
   7   8   9     2591.84     2370.18    243.15 o 
   8   8   9     1376.58     1488.06    420.02 o 
   0   0  10   324812.59   316776.47   6375.45 o 
   1   0  10     1737.57     1727.72    161.30 o 
   2   0  10   173125.28   175897.50   2925.73 o 
   3   0  10     3609.34     3207.37    275.56 o 
   4   0  10     4826.08     4670.82    151.04 o 
   5   0  10     1048.20     1296.77     99.34 o 
   6   0  10    36195.04    35970.83    655.75 o 
   7   0  10     4743.14     4887.51    159.18 o 
   8   0  10   120766.99   118757.88   2007.77 o 
   9   0  10     8145.15     7162.92    424.50 o 
  10   0  10    87496.74    84000.86   1788.82 o 
  11   0  10    20911.15    20403.35    558.83 o 
  12   0  10    35368.36    34325.88    803.94 o 
  13   0  10     3425.26     3160.64    148.69 o 
  14   0  10      942.80      878.86     90.25 o 
  15   0  10       78.95       -6.80     67.06 o 
  16   0  10    20174.98    19755.11    446.52 o 
  17   0  10     2420.44     2414.68    232.62 o 
  18   0  10    37515.77    38465.43    753.38 o 
  19   0  10     4470.34     4837.52    384.06 o 
  20   0  10    34279.62    35249.02    711.40 o 
  21   0  10     4938.45     4845.93    235.73 o 
  22   0  10     3394.51     3476.36    272.72 o 
  23   0  10      260.28      339.17    197.14 o 
  24   0  10      888.12     1244.05    266.49 o 
   1   1  10        8.98       48.01     41.79 o 
   2   1  10     2790.36     2838.49     86.30 o 
   3   1  10      952.75      898.41     59.03 o 
   4   1  10     4532.94     4674.90     99.07 o 
   5   1  10      751.13      741.93     63.33 o 
   6   1  10    13084.68    12742.72    182.45 o 
   7   1  10     3992.44     3948.70    113.84 o 
   8   1  10      770.85      812.42     51.99 o 
   9   1  10       51.99      -15.33     42.52 o 
  10   1  10       13.39      -67.02     44.68 o 
  11   1  10      602.29      610.06     68.55 o 
  12   1  10      570.43      567.66     58.33 o 
  13   1  10     2258.50     2411.61    114.28 o 
  14   1  10      355.00      301.00     74.30 o 
  15   1  10     2952.70     2891.40    118.09 o 
  16   1  10     3651.23     3539.66    183.42 o 
  17   1  10      796.96      794.19     82.65 o 
  18   1  10      800.88      790.90     91.73 o 
  19   1  10       83.81       36.10     94.65 o 
  20   1  10      174.82      198.18    103.15 o 
  21   1  10       40.18       35.70    104.48 o 
  22   1  10      744.49      933.74    123.75 o 
  23   1  10      137.29      275.06    117.80 o 
  24   1  10     2298.53     2118.07    203.28 o 
   0   2  10    99790.51    95985.88   2015.71 o 
   1   2  10    16076.65    16570.73    342.22 o 
   2   2  10    34406.41    35446.17    502.25 o 
   3   2  10     6384.11     5961.36    136.84 o 
   4   2  10      934.46      958.66     87.79 o 
   5   2  10        6.65       38.98     38.91 o 
   6   2  10     5666.35     5142.64    111.06 o 
   7   2  10     7411.39     7296.57    140.17 o 
   8   2  10    27380.43    26478.73    302.57 o 
   9   2  10     6243.64     6264.23    131.73 o 
  10   2  10    55776.89    55950.95    765.22 o 
  11   2  10     2345.11     2034.93    137.72 o 
  12   2  10    35667.43    33951.57    419.09 o 
  13   2  10      509.79      538.17     63.21 o 
  14   2  10      981.71     1027.50     74.80 o 
  15   2  10       19.91      110.42     74.52 o 
  16   2  10     8127.75     8067.49    186.74 o 
  17   2  10     1822.57     1900.01     98.89 o 
  18   2  10    16778.19    16885.69    268.00 o 
  19   2  10     2741.12     2659.75    201.04 o 
  20   2  10    13020.41    13842.33    301.86 o 
  21   2  10     1334.75     1539.44    229.39 o 
  22   2  10     4202.74     4288.73    360.58 o 
  23   2  10       52.59     -157.67    145.87 o 
   1   3  10     3179.13     3088.13    146.97 o 
   2   3  10    29236.37    29454.75    432.17 o 
   3   3  10     6366.48     6323.30    144.89 o 
   4   3  10    67701.23    64804.85    880.23 o 
   5   3  10     4053.68     4371.52    126.84 o 
   6   3  10    72879.05    72874.77    984.71 o 
   7   3  10     2523.39     2688.73    103.02 o 
   8   3  10     7301.68     7262.81    157.72 o 
   9   3  10     2846.70     3211.06    120.66 o 
  10   3  10     3713.62     3619.27    144.02 o 
  11   3  10      821.43      565.29     88.51 o 
  12   3  10    35277.40    33843.48    515.58 o 
  13   3  10     2165.05     2064.38    117.59 o 
  14   3  10    23141.63    22134.70    379.19 o 
  15   3  10     3036.35     2733.86    137.29 o 
  16   3  10    17033.00    16621.99    322.63 o 
  17   3  10     1031.76     1066.11    104.06 o 
  18   3  10     1727.87     1804.39    119.67 o 
  19   3  10       84.66      144.39     98.07 o 
  20   3  10     2804.56     2894.07    147.29 o 
  21   3  10      423.57      377.32    118.41 o 
  22   3  10     7053.26     7781.96    265.81 o 
   0   4  10    18591.24    19864.86    466.47 o 
   1   4  10      977.61      952.08     58.75 o 
   2   4  10    12796.47    12971.23    220.40 o 
   3   4  10     1401.26     1472.39     71.61 o 
   4   4  10      521.70      436.33     71.23 o 
   5   4  10      156.06       31.37     59.36 o 
   6   4  10     2497.38     2925.89    108.39 o 
   7   4  10     1865.42     1519.53    107.31 o 
   8   4  10     4635.28     5111.19    179.82 o 
   9   4  10     1280.70     1243.27    114.68 o 
  10   4  10    14337.08    14857.29    324.26 o 
  11   4  10     1029.48     1034.75    115.66 o 
  12   4  10     4156.09     4061.58    199.42 o 
  13   4  10       45.09       12.45    100.66 o 
  14   4  10       62.64       -9.62     86.70 o 
  15   4  10       30.04      -14.67     91.70 o 
  16   4  10     3589.55     3462.59    154.47 o 
  17   4  10      512.10      499.67    102.20 o 
  18   4  10     4224.64     4012.32    161.55 o 
  19   4  10      271.06      555.59    120.49 o 
  20   4  10     1833.71     2242.50    160.47 o 
  21   4  10      314.94      499.65    138.04 o 
   1   5  10     2432.80     2563.03    221.00 o 
   2   5  10    26938.51    26900.55    489.01 o 
   3   5  10     7485.50     7282.12    220.15 o 
   4   5  10    49073.64    47364.34    775.77 o 
   5   5  10     3511.65     3419.70    158.34 o 
   6   5  10    63191.02    59840.97   1120.22 o 
   7   5  10     6365.06     6330.51    263.11 o 
   8   5  10    17248.31    17674.78    444.24 o 
   9   5  10      463.24      400.22    138.52 o 
  10   5  10     2752.04     2913.56    230.67 o 
  11   5  10     1167.91      928.69    160.55 o 
  12   5  10    29691.12    28732.30    645.63 o 
  13   5  10     4163.81     3753.70    237.46 o 
  14   5  10    31209.93    31272.29    697.77 o 
  15   5  10     2844.58     3022.99    182.13 o 
  16   5  10    15714.35    15359.57    385.06 o 
  17   5  10     1394.82     1601.98    162.21 o 
  18   5  10     1425.46     1455.76    160.99 o 
  19   5  10       61.65      239.03    145.85 o 
   0   6  10     2961.61     3048.26    233.11 o 
   1   6  10      470.72      241.99    112.18 o 
   2   6  10     1617.36     1814.40    153.39 o 
   3   6  10     1160.61     1230.35    129.18 o 
   4   6  10       36.07     -199.90    133.27 o 
   5   6  10        0.52      -79.16    197.57 o 
   6   6  10      749.59      708.78    152.21 o 
   7   6  10     1278.28     1305.40    174.49 o 
   8   6  10     1099.33      958.91    166.70 o 
   9   6  10     1034.39     1173.03    175.23 o 
  10   6  10     2271.98     2026.60    201.47 o 
  11   6  10      450.65      461.55    165.39 o 
  12   6  10      489.50      547.84    170.32 o 
  13   6  10        3.95       62.78    173.37 o 
  14   6  10       35.01      -18.09    183.19 o 
  15   6  10       21.59      176.70    220.68 o 
  16   6  10      945.58      942.45    197.90 o 
  17   6  10      297.23      267.47    190.53 o 
   1   7  10      672.75      701.25    135.51 o 
   2   7  10     5408.40     5611.98    460.38 o 
   3   7  10     1803.20     1753.20    192.67 o 
   4   7  10    16745.97    17023.37    671.52 o 
   5   7  10     3131.77     3448.79    236.86 o 
   6   7  10    16282.59    17343.72    721.92 o 
   7   7  10      857.23      760.88    175.20 o 
   8   7  10     4846.43     5092.49    282.88 o 
   9   7  10       95.69       54.17    159.85 o 
  10   7  10      755.86      602.46    193.76 o 
  11   7  10      533.53      470.30    273.64 o 
  12   7  10     6435.02     7021.84    700.96 o 
  13   7  10      817.90      574.06    394.09 o 
   0   8  10     8915.79     8408.30    600.82 o 
   1   8  10     1031.24     1158.69    195.19 o 
   2   8  10     9054.08     9418.58    525.53 o 
   3   8  10      341.48      353.65    180.10 o 
   4   8  10      626.17      574.62    253.45 o 
   5   8  10       41.97      -64.25    168.71 o 
   6   8  10     2060.58     1964.42    232.13 o 
   1   1  11    37615.07    37936.47    485.40 o 
   2   1  11    10467.79    10754.79    184.19 o 
   3   1  11   104280.22   104180.18   1362.24 o 
   4   1  11      718.50      783.97     86.30 o 
   5   1  11   126422.89   127314.09   1400.46 o 
   6   1  11       27.13      109.93     48.81 o 
   7   1  11    38198.46    37746.28    482.72 o 
   8   1  11     2383.02     2384.79    111.61 o 
   9   1  11     3155.89     3323.83     91.68 o 
  10   1  11      153.08      147.27     49.86 o 
  11   1  11    17479.07    17251.78    264.09 o 
  12   1  11      779.08      786.45    103.29 o 
  13   1  11    58386.66    58302.05    823.18 o 
  14   1  11     1646.45     1533.96     97.07 o 
  15   1  11    61533.98    61628.87    792.20 o 
  16   1  11       24.68      143.88     84.73 o 
  17   1  11    11876.55    12193.04    215.92 o 
  18   1  11      141.59      155.83     97.38 o 
  19   1  11      118.08      183.66     98.51 o 
  20   1  11       34.38        6.83    100.40 o 
  21   1  11     8858.21     9369.06    247.59 o 
  22   1  11        4.75       51.75    113.39 o 
  23   1  11    15929.23    16611.95    343.16 o 
   0   2  11     2639.67     2493.43    191.18 o 
   1   2  11    26870.60    25916.79    444.80 o 
   2   2  11     1123.13      977.97     97.95 o 
   3   2  11    28019.33    26589.21    353.61 o 
   4   2  11     5027.35     5044.60    114.18 o 
   5   2  11     3870.60     3619.57     93.71 o 
   6   2  11       78.70       38.32     34.32 o 
   7   2  11    25976.60    25530.04    295.32 o 
   8   2  11       15.89       87.16     41.51 o 
   9   2  11    38367.32    38766.74    495.98 o 
  10   2  11       52.99      139.77     41.83 o 
  11   2  11    12910.78    11782.27    200.63 o 
  12   2  11       18.38       89.36     58.94 o 
  13   2  11     3826.17     3752.93    136.43 o 
  14   2  11       86.70      -19.31     61.90 o 
  15   2  11      572.38      506.13     87.16 o 
  16   2  11      306.84      469.12     83.54 o 
  17   2  11     9860.90     9658.07    193.33 o 
  18   2  11        2.34      225.30     93.17 o 
  19   2  11    12321.99    12569.54    310.97 o 
  20   2  11        5.45      138.69    138.94 o 
  21   2  11     4444.70     4175.70    208.97 o 
  22   2  11       80.39      219.67    163.18 o 
  23   2  11       14.09      132.91    152.08 o 
   1   3  11     5747.52     5582.82    153.43 o 
   2   3  11      168.46       99.91     59.02 o 
   3   3  11    25414.98    24538.62    376.91 o 
   4   3  11      108.93       29.70     60.11 o 
   5   3  11    41616.85    41572.59    594.19 o 
   6   3  11      124.23       77.30     65.23 o 
   7   3  11    18170.32    18174.83    301.02 o 
   8   3  11      132.10      105.04     82.75 o 
   9   3  11     4085.14     3762.03    161.07 o 
  10   3  11      347.96      201.08     74.96 o 
  11   3  11     7740.21     7275.65    197.90 o 
  12   3  11     1979.56     1953.13    114.96 o 
  13   3  11    18804.40    18646.68    336.12 o 
  14   3  11       91.03       58.29     89.66 o 
  15   3  11    12903.50    11984.40    299.47 o 
  16   3  11     1940.30     1791.18    161.35 o 
  17   3  11     2796.58     2636.36    144.94 o 
  18   3  11      426.87      624.55    101.41 o 
  19   3  11       98.25       88.70    100.91 o 
  20   3  11       36.36      -84.16    101.69 o 
  21   3  11     2156.22     1984.72    164.94 o 
  22   3  11       32.97      -24.58    152.08 o 
   0   4  11     1628.42     1582.99    106.12 o 
   1   4  11    60719.98    59934.66    815.11 o 
   2   4  11     1301.71     1260.09     75.63 o 
   3   4  11    30119.08    30152.26    503.79 o 
   4   4  11       15.81       -7.28     60.65 o 
   5   4  11       41.47       11.05     66.56 o 
   6   4  11      513.02      412.46     73.86 o 
   7   4  11    24695.06    23961.48    439.55 o 
   8   4  11      922.93      903.91    107.16 o 
   9   4  11    54376.05    54192.01    873.64 o 
  10   4  11     1262.84     1266.88    120.79 o 
  11   4  11    28036.17    26712.01    496.65 o 
  12   4  11     1175.81     1097.74    124.15 o 
  13   4  11     5413.83     5327.06    177.86 o 
  14   4  11      199.05       -0.35    103.66 o 
  15   4  11     5805.40     5028.55    246.84 o 
  16   4  11       38.73      -94.93     99.23 o 
  17   4  11    13937.79    13434.43    322.09 o 
  18   4  11      337.54      106.33    105.77 o 
  19   4  11    13661.94    13888.41    309.16 o 
  20   4  11      380.51      443.56    125.17 o 
  21   4  11     7800.75     7868.22    250.45 o 
   1   5  11      198.01      225.51    106.77 o 
   2   5  11      414.32      464.93    106.25 o 
   3   5  11       13.03        3.48     95.10 o 
   4   5  11     2165.68     2235.24    139.76 o 
   5   5  11       45.16      -80.46    124.26 o 
   6   5  11       48.01      106.30    130.10 o 
   7   5  11        8.33        9.30    131.04 o 
   8   5  11       56.48       34.45    129.26 o 
   9   5  11      168.76      -40.46    134.65 o 
  10   5  11      232.62      327.00    141.35 o 
  11   5  11       34.89      -74.99    137.78 o 
  12   5  11      579.30      451.24    198.95 o 
  13   5  11       14.48      -55.99    166.49 o 
  14   5  11      199.69      175.79    121.41 o 
  15   5  11      526.00      561.84    138.56 o 
  16   5  11      282.96      240.58    133.55 o 
  17   5  11      283.74      357.15    140.70 o 
  18   5  11      220.31      301.10    137.28 o 
  19   5  11      238.31      186.30    148.00 o 
   0   6  11       86.83      226.35    155.12 o 
   1   6  11    25916.06    25629.66    489.39 o 
   2   6  11       21.87      117.64    106.18 o 
   3   6  11    15344.62    14562.89    399.10 o 
   4   6  11      477.01      438.93    141.01 o 
   5   6  11       68.56      243.18    138.99 o 
   6   6  11      234.91      245.97    139.36 o 
   7   6  11    22926.49    21247.09    524.92 o 
   8   6  11       14.88      -96.52    144.10 o 
   9   6  11    30492.13    29939.00    820.48 o 
  10   6  11       96.70       98.84    154.84 o 
  11   6  11    17008.71    16718.11    467.17 o 
  12   6  11       10.56       12.11    160.07 o 
  13   6  11     4218.25     4273.87    310.70 o 
  14   6  11       36.23       71.99    177.11 o 
  15   6  11      976.50     1203.24    266.19 o 
  16   6  11      180.16      127.01    192.42 o 
   1   7  11      289.36       87.30    148.29 o 
   2   7  11       95.45      -89.10    143.94 o 
   3   7  11     3879.52     3504.82    239.81 o 
   4   7  11      808.98      927.44    176.47 o 
   5   7  11     4815.84     4544.30    497.79 o 
   6   7  11      558.58      711.89    186.07 o 
   7   7  11     2003.77     1992.52    213.07 o 
   8   7  11        5.30      -82.28    159.87 o 
   9   7  11       73.45      -20.84    254.64 o 
  10   7  11      358.64      384.91    181.34 o 
  11   7  11      624.61      403.51    184.84 o 
  12   7  11       51.69       50.62    253.03 o 
   0   8  11       60.82     -155.05    284.26 o 
   1   8  11     6203.63     4916.25    473.23 o 
   2   8  11       38.75      -69.06    164.53 o 
   3   8  11     3789.29     3393.84    260.02 o 
   4   8  11        2.77      -47.47    175.17 o 
   5   8  11        7.23     -260.22    173.48 o 
   0   0  12   157429.58   155910.36   3185.80 o 
   1   0  12      193.99      472.93     80.15 o 
   2   0  12    94849.11    95454.44   1628.21 o 
   3   0  12     6214.68     6074.32    190.44 o 
   4   0  12    14258.55    14310.01    316.21 o 
   5   0  12     3108.23     3307.55    244.35 o 
   6   0  12     8963.87     8634.82    262.55 o 
   7   0  12     9162.27     8469.92    222.98 o 
   8   0  12    67751.59    67559.71   1951.06 o 
   9   0  12    12294.29    13484.33    387.99 o 
  10   0  12    66330.84    65319.64   1429.00 o 
  11   0  12      176.45      113.66    111.02 o 
  12   0  12    29007.86    30070.18    736.42 o 
  13   0  12      910.40     1001.37    135.53 o 
  14   0  12     1707.87     1529.12    128.22 o 
  15   0  12      611.30      463.57    160.71 o 
  16   0  12    12206.86    12562.15    558.83 o 
  17   0  12      475.05      662.16    170.30 o 
  18   0  12    29763.48    31720.62    828.31 o 
  19   0  12     2674.69     2831.90    247.77 o 
  20   0  12    28975.26    30479.59   1776.63 o 
  21   0  12       29.20      -27.89    245.50 o 
  22   0  12     5133.49     4777.87    308.44 o 
  23   0  12       96.23       46.63    190.55 o 
   1   1  12       49.89       10.39     49.77 o 
   2   1  12    12950.50    12681.50    203.44 o 
   3   1  12     9386.45     9711.65    171.87 o 
   4   1  12    25985.88    26360.47    353.47 o 
   5   1  12      642.89      709.52     56.31 o 
   6   1  12     7923.40     7708.59    141.87 o 
   7   1  12       14.45       -1.86     51.61 o 
   8   1  12     1984.04     2161.17     90.12 o 
   9   1  12      684.36      720.68     62.04 o 
  10   1  12      112.42       58.86     43.91 o 
  11   1  12      120.23       59.61     55.87 o 
  12   1  12     3647.05     3287.83    130.61 o 
  13   1  12      797.24      857.03     85.64 o 
  14   1  12     5771.42     5712.77    163.84 o 
  15   1  12      161.17      283.08     82.81 o 
  16   1  12     2274.46     2256.84    121.35 o 
  17   1  12       28.36      218.40     83.42 o 
  18   1  12       11.02      155.73     98.65 o 
  19   1  12      283.19      296.00    124.16 o 
  20   1  12     2120.38     2018.14    138.72 o 
  21   1  12       63.12      270.69    112.18 o 
  22   1  12     1365.24     1519.95    139.59 o 
  23   1  12        3.97      310.22    173.45 o 
   0   2  12    66698.38    64053.78   1111.61 o 
   1   2  12     2619.93     2653.11    119.66 o 
   2   2  12    69011.56    67155.83   1009.44 o 
   3   2  12       93.59       95.72     68.38 o 
   4   2  12      566.30      605.23     53.30 o 
   5   2  12      325.22      240.81     49.44 o 
   6   2  12     9962.17     9828.17    159.37 o 
   7   2  12     1176.36     1218.20     56.64 o 
   8   2  12    70432.16    67062.68    713.72 o 
   9   2  12     3014.23     3079.00     88.89 o 
  10   2  12    67700.34    66488.12    902.40 o 
  11   2  12      674.17      650.83     85.44 o 
  12   2  12    28169.31    27624.38    362.33 o 
  13   2  12       25.42      -13.74     63.54 o 
  14   2  12       12.26      -38.52     73.39 o 
  15   2  12       32.80      162.95     78.55 o 
  16   2  12     9505.15     9564.53    245.10 o 
  17   2  12      961.61     1065.22     98.93 o 
  18   2  12    18473.76    18633.53    322.40 o 
  19   2  12     1000.74      960.91    125.81 o 
  20   2  12    14785.78    14877.86    366.29 o 
  21   2  12      379.40      477.81    138.91 o 
  22   2  12     3492.66     3310.37    248.51 o 
   1   3  12     1819.48     1611.90    244.85 o 
   2   3  12    19411.38    18893.56    310.70 o 
   3   3  12     6542.70     6631.05    160.84 o 
   4   3  12    38096.30    36050.35    527.04 o 
   5   3  12     2493.23     2831.93    119.29 o 
   6   3  12    36754.91    36085.14    529.47 o 
   7   3  12       22.98       36.18     65.32 o 
   8   3  12    10873.81    10948.54    258.84 o 
   9   3  12       62.43       47.34     72.68 o 
  10   3  12      299.53       77.86     78.43 o 
  11   3  12      379.18      527.51     90.27 o 
  12   3  12    20507.53    19532.20    409.81 o 
  13   3  12     4166.10     4101.63    157.90 o 
  14   3  12    21428.34    21096.73    375.84 o 
  15   3  12      377.69      490.95    101.24 o 
  16   3  12    19324.16    18673.77    502.32 o 
  17   3  12      145.01       72.81    114.20 o 
  18   3  12     2614.78     2466.24    135.86 o 
  19   3  12      584.11      657.25    110.32 o 
  20   3  12      670.10      497.48    112.49 o 
  21   3  12     1064.17     1338.08    155.19 o 
  22   3  12     6839.08     7013.48    308.89 o 
   0   4  12    15431.37    14636.32   1178.58 o 
   1   4  12      607.90      813.97     73.32 o 
   2   4  12    10296.72    10102.50    232.84 o 
   3   4  12      961.69      833.42     91.33 o 
   4   4  12      859.52      875.00     84.49 o 
   5   4  12      102.22      123.09     84.92 o 
   6   4  12     1678.59     1585.33    115.64 o 
   7   4  12      470.11      389.62     95.43 o 
   8   4  12     6321.94     6770.06    213.84 o 
   9   4  12     1391.02     1331.62    124.13 o 
  10   4  12     9353.09     8785.14    247.85 o 
  11   4  12      292.08      405.89    111.52 o 
  12   4  12     2442.42     2319.18    154.60 o 
  13   4  12       64.49      -69.83     87.16 o 
  14   4  12      219.71       92.59    109.83 o 
  15   4  12      230.67      106.85     99.60 o 
  16   4  12     1090.16     1063.45    122.63 o 
  17   4  12       99.15        1.51    109.77 o 
  18   4  12     2612.54     2303.96    142.51 o 
  19   4  12      163.65      245.78    144.80 o 
  20   4  12     1563.77     1794.48    153.11 o 
   1   5  12     1475.02     1485.71    130.18 o 
   2   5  12    23094.47    22298.07    431.43 o 
   3   5  12     1745.15     1935.99    137.42 o 
   4   5  12    44080.13    44004.97    739.28 o 
   5   5  12      409.35      366.20    134.87 o 
   6   5  12    48197.50    46958.18    922.48 o 
   7   5  12       33.39     -109.92    131.12 o 
   8   5  12     8247.13     8095.70    308.37 o 
   9   5  12      255.10      -12.99    135.95 o 
  10   5  12     2082.57     1918.11    191.72 o 
  11   5  12      170.79       49.07    147.17 o 
  12   5  12    18253.12    17352.08    472.74 o 
  13   5  12     1025.98     1083.20    144.46 o 
  14   5  12    22729.40    21695.10    481.63 o 
  15   5  12      962.96      900.16    149.01 o 
  16   5  12    13261.25    13835.50    464.38 o 
  17   5  12       23.35     -172.52    148.58 o 
  18   5  12     1534.04     1691.27    171.11 o 
   0   6  12     2021.98     1991.80    247.11 o 
   1   6  12       80.40       57.81    113.07 o 
   2   6  12     2035.20     2133.38    161.79 o 
   3   6  12      548.98      439.23    148.52 o 
   4   6  12       25.78       -7.56    137.84 o 
   5   6  12       41.43       30.06    136.34 o 
   6   6  12      782.91      714.50    185.92 o 
   7   6  12      528.90      480.85    153.77 o 
   8   6  12     1329.21     1453.54    191.86 o 
   9   6  12       18.77      -13.37    159.78 o 
  10   6  12     2214.89     2117.34    212.59 o 
  11   6  12      117.30      198.03    164.64 o 
  12   6  12      209.84      406.70    176.95 o 
  13   6  12       20.09       19.94    168.16 o 
  14   6  12        1.51      -18.35    170.79 o 
  15   6  12      148.35      183.71    240.65 o 
   1   7  12      221.40      347.47    158.37 o 
   2   7  12     9050.69     8661.28    328.07 o 
   3   7  12     1597.96     1842.81    201.29 o 
   4   7  12    21626.54    20808.81    533.96 o 
   5   7  12      306.64      370.38    170.08 o 
   6   7  12    16633.68    16171.75    464.95 o 
   7   7  12       85.05       28.16    162.52 o 
   8   7  12     3133.69     3281.17    254.20 o 
   9   7  12       88.59       93.62    174.51 o 
  10   7  12      675.76      802.41    215.92 o 
  11   7  12      331.49      435.48    201.93 o 
   0   8  12     8029.46     8101.43    636.36 o 
   1   8  12      409.49      420.30    230.82 o 
   2   8  12     6106.31     5488.52    507.15 o 
   1   1  13    16926.24    17533.50    262.60 o 
   2   1  13     4878.40     4768.77    137.00 o 
   3   1  13    63108.25    63699.15    729.62 o 
   4   1  13    44087.90    45824.83    580.43 o 
   5   1  13    90008.88    89312.34   1079.36 o 
   6   1  13    33076.72    33997.08    418.87 o 
   7   1  13    49565.48    49468.25    583.84 o 
   8   1  13     1617.47     1776.81     89.37 o 
   9   1  13      801.08      756.25     75.95 o 
  10   1  13     2600.48     2740.32    107.37 o 
  11   1  13    16825.17    16247.27    261.71 o 
  12   1  13     7738.73     7844.89    183.46 o 
  13   1  13    47116.98    46358.56    617.46 o 
  14   1  13    14924.00    15322.44    270.07 o 
  15   1  13    25183.33    25083.75    378.55 o 
  16   1  13     5976.05     6274.21    176.21 o 
  17   1  13    12454.33    12127.54    270.38 o 
  18   1  13      157.38      198.96    103.55 o 
  19   1  13        3.08      -33.29    142.68 o 
  20   1  13     1800.85     1894.11    156.46 o 
  21   1  13     4722.80     4462.96    316.44 o 
  22   1  13     4072.26     4348.45    185.99 o 
  23   1  13    11402.84    11616.24    332.81 o 
   0   2  13    10285.19    10094.39    343.40 o 
   1   2  13    19826.67    19195.03    276.77 o 
   2   2  13     7524.48     7376.66    156.15 o 
   3   2  13     7552.61     7848.95    161.15 o 
   4   2  13       10.43      -19.77     49.85 o 
   5   2  13      588.23      521.63     58.99 o 
   6   2  13     1846.83     1868.83     68.66 o 
   7   2  13    14822.40    14605.30    197.99 o 
   8   2  13     4682.33     4351.40    104.03 o 
   9   2  13    16668.99    17219.07    237.85 o 
  10   2  13     4062.16     4168.34    124.18 o 
  11   2  13     9756.81     9669.43    214.66 o 
  12   2  13     1429.31     1500.84     84.94 o 
  13   2  13     2478.04     2237.19     98.23 o 
  14   2  13       35.29     -131.46     87.64 o 
  15   2  13       29.57       29.76     77.84 o 
  16   2  13     1884.70     2054.73    111.36 o 
  17   2  13     4168.23     3800.43    146.28 o 
  18   2  13     2724.88     2609.44    205.18 o 
  19   2  13     6908.16     6483.61    246.71 o 
  20   2  13     1041.33     1238.52    206.16 o 
  21   2  13     3048.10     3214.36    247.58 o 
  22   2  13      124.41      142.16    140.58 o 
   1   3  13      466.00      210.02    112.36 o 
   2   3  13     1382.12     1174.65     95.63 o 
   3   3  13     6314.70     5980.07    160.25 o 
   4   3  13     6079.34     6696.00    171.55 o 
   5   3  13    26835.51    27602.75    428.39 o 
   6   3  13     5724.65     5449.62    187.70 o 
   7   3  13    14940.60    15159.93    272.86 o 
   8   3  13     1414.81     1512.36     97.84 o 
   9   3  13     1352.59     1116.60     94.60 o 
  10   3  13       25.20      -38.64     78.93 o 
  11   3  13     3105.75     2888.92    132.65 o 
  12   3  13     2932.61     3005.57    136.98 o 
  13   3  13     3805.61     3856.94    191.55 o 
  14   3  13     4005.72     4095.65    162.56 o 
  15   3  13     8327.90     8343.81    325.27 o 
  16   3  13     1412.26     1421.09    127.65 o 
  17   3  13     5300.05     4923.16    200.63 o 
  18   3  13      153.29      183.89    112.66 o 
  19   3  13        5.07       60.03    105.17 o 
  20   3  13       80.35      -77.42    118.28 o 
  21   3  13     1442.18     1440.01    170.92 o 
   0   4  13    12353.11    11489.36    479.53 o 
   1   4  13    81775.32    81950.91   1265.39 o 
   2   4  13     8521.08     8191.74    339.22 o 
   3   4  13    17897.78    17998.57    313.77 o 
   4   4  13      264.71       99.85     78.25 o 
   5   4  13     2335.16     2222.64    155.03 o 
   6   4  13     1729.35     1656.33    121.64 o 
   7   4  13    20470.62    20304.15    396.57 o 
   8   4  13     9544.37     9270.22    251.38 o 
   9   4  13    40318.45    39435.32    675.76 o 
  10   4  13     8589.49     8518.21    248.48 o 
  11   4  13    26393.55    24219.78    470.08 o 
  12   4  13     3767.66     3835.75    153.60 o 
  13   4  13     5117.80     5627.52    191.61 o 
  14   4  13        8.07       98.53     99.42 o 
  15   4  13     5142.49     4630.56    181.64 o 
  16   4  13     3747.17     3480.92    166.45 o 
  17   4  13    12421.42    12418.61    486.31 o 
  18   4  13     3745.19     3218.65    224.69 o 
  19   4  13    15186.31    14881.91    516.62 o 
  20   4  13     1743.22     1982.50    159.34 o 
   1   5  13      754.13      853.06    138.94 o 
   2   5  13        5.10      -36.97     98.08 o 
   3   5  13      584.50      621.77    118.42 o 
   4   5  13      883.40      750.95    138.90 o 
   5   5  13      190.36      204.36    134.42 o 
   6   5  13     1060.85      770.07    156.05 o 
   7   5  13      624.40      587.70    154.95 o 
   8   5  13       78.55       53.69    140.62 o 
   9   5  13       26.44     -134.11    139.14 o 
  10   5  13      496.38      240.59    156.01 o 
  11   5  13      340.75      439.13    137.08 o 
  12   5  13       74.56       47.30    119.86 o 
  13   5  13      318.90      266.44    132.27 o 
  14   5  13       20.11      193.70    140.34 o 
  15   5  13      323.25      289.17    140.30 o 
  16   5  13      236.25      122.39    140.56 o 
  17   5  13      109.72       38.69    137.55 o 
   0   6  13    10298.26    10193.75    400.47 o 
   1   6  13    17669.05    17322.12    493.28 o 
   2   6  13     5310.78     5333.65    262.22 o 
   3   6  13     5082.91     4588.30    247.94 o 
   4   6  13       18.21      103.31    138.05 o 
   5   6  13        8.25     -140.39    189.17 o 
   6   6  13     1132.52     1485.29    207.24 o 
   7   6  13     6831.66     6367.72    294.82 o 
   8   6  13     4293.63     4152.70    258.69 o 
   9   6  13    16981.13    15819.64    461.02 o 
  10   6  13     4166.00     4546.75    334.67 o 
  11   6  13    14453.79    13841.83    436.33 o 
  12   6  13     2356.69     2346.28    234.05 o 
  13   6  13     4693.15     4588.14    290.84 o 
  14   6  13       12.19       -1.71    174.83 o 
  15   6  13      131.76       97.44    189.86 o 
   1   7  13      417.00      329.31    162.51 o 
   2   7  13       94.24      151.64    183.53 o 
   3   7  13     3853.45     3975.26    255.90 o 
   4   7  13      758.46      858.18    180.73 o 
   5   7  13     6576.23     6760.20    322.91 o 
   6   7  13      654.67      792.94    189.16 o 
   7   7  13     2692.02     2940.86    244.48 o 
   8   7  13       43.48      -70.91    167.57 o 
   9   7  13      157.08      379.13    186.17 o 
  10   7  13       12.94     -254.82    193.48 o 
   0   0  14    53915.48    51625.51   1125.38 o 
   1   0  14    25214.35    24620.90    592.60 o 
   2   0  14    35744.98    36307.98    680.65 o 
   3   0  14     6363.96     6096.57    197.20 o 
   4   0  14     6588.64     6894.32    210.35 o 
   5   0  14      220.13      161.00     76.73 o 
  10   0  14    21733.57    20759.35    554.05 o 
  11   0  14     8279.60     8400.21    252.74 o 
  12   0  14     7011.35     7654.76    244.88 o 
  13   0  14     7593.63     7405.12    248.55 o 
  14   0  14     2701.29     2479.41    220.42 o 
  15   0  14      620.22      792.03    178.47 o 
  16   0  14     6047.87     5967.83    328.66 o 
  17   0  14     9281.12     9419.09    400.42 o 
  18   0  14     6621.14     6463.02    432.85 o 
  19   0  14    11076.41    11867.17    461.79 o 
  20   0  14    14201.58    13741.82    493.36 o 
  21   0  14     5252.12     6392.49    373.31 o 
  22   0  14     3230.44     3506.69    296.36 o 
   1   1  14      454.78      467.91     74.09 o 
   2   1  14     7207.66     6889.05    150.15 o 
   3   1  14     9841.36     9953.73    169.34 o 
   4   1  14    13426.55    13292.61    202.38 o 
   5   1  14     4043.72     3988.68    118.09 o 
   6   1  14     1058.30     1007.91     73.32 o 
   7   1  14      343.02      183.78     55.45 o 
   8   1  14      269.61      204.95     53.17 o 
   9   1  14       97.76       30.10     46.92 o 
  10   1  14      109.66       42.37     78.92 o 
  11   1  14     1102.33     1084.47     90.64 o 
  12   1  14      460.96      330.14     93.10 o 
  13   1  14     3081.24     3005.02    138.54 o 
  14   1  14     2100.72     2308.95    171.27 o 
  15   1  14     1421.50     1497.64    117.80 o 
  16   1  14     1101.62     1105.58    134.57 o 
  17   1  14      504.63      404.98    126.08 o 
  18   1  14        7.00     -106.37    118.28 o 
  19   1  14       10.27      -71.82    122.70 o 
  20   1  14      504.79      304.00    139.77 o 
  21   1  14      553.79      702.74    145.46 o 
  22   1  14      450.83      509.85    167.07 o 
   0   2  14    12438.10    12288.38    293.59 o 
   1   2  14    44967.57    44235.11    569.16 o 
   2   2  14    24245.28    24843.90    376.64 o 
   3   2  14    12867.88    12984.08    233.01 o 
   4   2  14     4854.92     4944.94    255.46 o 
   5   2  14     1221.63     1192.23    125.24 o 
   6   2  14     9001.52     9105.66    161.03 o 
   7   2  14    16103.38    16347.63    219.31 o 
   8   2  14    34504.18    32933.39    383.65 o 
   9   2  14    33394.50    33569.59    423.49 o 
  10   2  14    24493.02    24177.96    326.05 o 
  11   2  14    16799.16    16628.48    250.23 o 
  12   2  14     8084.82     8552.92    171.18 o 
  13   2  14      562.98      545.59     74.50 o 
  14   2  14      179.26      171.79     80.27 o 
  15   2  14     4641.17     4303.82    148.25 o 
  16   2  14     4383.12     4432.34    151.64 o 
  17   2  14    10077.25    10096.48    267.26 o 
  18   2  14     7351.13     7947.51    266.00 o 
  19   2  14     8005.05     8767.91    285.07 o 
  20   2  14     6112.16     6288.12    253.90 o 
  21   2  14     1816.36     2001.27    177.48 o 
   1   3  14     3175.66     2964.47    169.58 o 
   2   3  14    11535.31    12105.91    319.19 o 
   3   3  14    15731.26    15270.17    363.05 o 
   4   3  14    22834.66    22120.83    364.46 o 
   5   3  14    17742.60    16908.82    299.91 o 
   6   3  14    14812.43    14721.71    273.15 o 
   7   3  14    10069.57     9960.45    263.43 o 
   8   3  14     2442.66     2207.50    113.05 o 
   9   3  14     1097.10     1044.61     98.49 o 
  10   3  14       73.27      -38.49     81.93 o 
  11   3  14     4939.85     4594.85    167.37 o 
  12   3  14     7742.22     7339.07    203.82 o 
  13   3  14    12792.77    12326.01    265.07 o 
  14   3  14    11059.79    11013.72    259.79 o 
  15   3  14     6683.57     6955.73    216.55 o 
  16   3  14    10062.55    10103.54    256.59 o 
  17   3  14     1088.19     1309.25    134.80 o 
  18   3  14      409.23      359.01    121.45 o 
  19   3  14       53.14      -81.71    106.20 o 
  20   3  14      100.04       47.76    145.61 o 
   0   4  14      356.24      460.15    176.05 o 
   1   4  14     4244.20     4141.31    147.57 o 
   2   4  14      370.31      432.33     84.91 o 
   3   4  14      162.89      144.22     82.59 o 
   4   4  14     4942.54     4712.58    157.95 o 
   5   4  14      101.09       16.92     81.46 o 
   6   4  14      202.10      137.55     95.49 o 
   7   4  14      471.17      441.34    108.63 o 
   8   4  14      915.95     1025.02    119.54 o 
   9   4  14     1844.17     1921.57    141.58 o 
  10   4  14     1489.67     1388.17    138.40 o 
  11   4  14     3347.07     2837.87    139.08 o 
  12   4  14      314.03      178.55    100.08 o 
  13   4  14      609.51      653.08    110.98 o 
  14   4  14      460.89      417.59    107.72 o 
  15   4  14       60.14      126.16    106.05 o 
  16   4  14       78.66      -44.51    113.45 o 
  17   4  14      788.18      692.19    127.11 o 
  18   4  14      780.48      765.66    132.84 o 
  19   4  14     1286.14     1486.22    140.21 o 
   1   5  14     2217.09     2086.78    149.09 o 
   2   5  14     6773.04     6187.59    221.22 o 
   3   5  14    11422.43    11155.82    317.98 o 
   4   5  14    17041.72    17222.34    447.02 o 
   5   5  14    23432.37    24132.76    562.25 o 
   6   5  14    17800.93    17579.86    464.28 o 
   7   5  14     8655.28     8230.15    304.53 o 
   8   5  14     4025.55     4071.56    243.55 o 
   9   5  14      229.89      310.13    152.01 o 
  10   5  14       97.83       33.44    113.84 o 
  11   5  14     4009.77     4058.34    219.13 o 
  12   5  14     7221.40     7598.16    268.87 o 
  13   5  14    10294.30     9989.53    304.92 o 
  14   5  14    12450.50    11744.86    330.88 o 
  15   5  14     8343.53     8191.87    284.36 o 
  16   5  14     5130.55     5173.94    467.18 o 
  17   5  14     1609.09     1771.39    183.59 o 
   0   6  14       57.75       76.58    171.26 o 
   1   6  14      916.79     1066.73    141.57 o 
   2   6  14      583.60      668.43    181.15 o 
   3   6  14      210.65      148.12    148.52 o 
   4   6  14      145.24       48.71    143.53 o 
   5   6  14       65.73      -84.40    187.40 o 
   6   6  14       35.75       11.91    146.83 o 
   7   6  14      112.81      144.18    151.33 o 
   8   6  14      797.87     1061.26    191.25 o 
   9   6  14     1658.57     1716.06    208.50 o 
  10   6  14     1206.40     1626.10    210.02 o 
  11   6  14      255.49      203.93    182.74 o 
  12   6  14      129.86       95.53    176.86 o 
  13   6  14        0.67      -46.91    176.42 o 
  14   6  14        0.57     -124.08    182.51 o 
   1   7  14      953.29     1041.20    189.15 o 
   2   7  14     6179.14     6087.80    303.54 o 
   3   7  14     7582.43     7695.28    425.05 o 
   4   7  14     7122.67     7129.32    510.84 o 
   5   7  14     9493.76     9325.64    485.77 o 
   6   7  14     4445.22     4274.24    277.29 o 
   7   7  14     4351.27     5057.73    301.42 o 
   8   7  14      992.72      859.16    200.69 o 
   9   7  14       31.98      181.63    179.14 o 
   1   1  15     4314.35     4462.85    131.96 o 
   2   1  15    39127.21    39471.18    480.55 o 
   3   1  15    14160.85    14054.45    215.26 o 
   4   1  15    57365.89    57034.89    717.27 o 
   5   1  15    21032.23    20678.32    303.36 o 
   6   1  15    43715.34    43373.72    562.94 o 
   7   1  15    10990.40    10886.87    198.18 o 
   8   1  15     5685.03     5834.88    146.78 o 
   9   1  15      440.80      407.93     70.98 o 
  10   1  15      711.15      734.72     79.74 o 
  11   1  15     2124.85     2166.27    120.35 o 
  12   1  15    25042.30    24666.55    415.46 o 
  13   1  15     7374.66     7670.88    210.35 o 
  14   1  15    29251.19    29492.31    663.19 o 
  15   1  15     7328.50     7612.24    217.78 o 
  16   1  15    11478.32    11623.29    312.16 o 
  17   1  15     6352.17     6170.95    242.76 o 
  18   1  15      494.79      418.28    134.89 o 
  19   1  15      190.25      203.53    128.26 o 
  20   1  15     2903.39     3052.22    214.84 o 
  21   1  15      812.82      997.33    157.59 o 
   0   2  15    21142.30    21469.44    445.90 o 
   1   2  15    10469.78    10257.25    191.39 o 
   2   2  15     9418.70     9897.99    201.62 o 
   3   2  15     1326.66     1253.30     85.92 o 
   4   2  15     1407.56     1396.64     87.87 o 
   5   2  15     1848.30     1822.90     95.58 o 
   6   2  15     1884.39     2018.78     84.22 o 
   7   2  15     2115.81     1912.74     84.10 o 
   8   2  15    11547.15    11573.42    195.14 o 
   9   2  15     6883.86     6555.39    162.96 o 
  10   2  15    12034.99    12288.44    210.01 o 
  11   2  15     3592.01     3801.94    140.16 o 
  12   2  15     1993.53     1992.59     95.63 o 
  13   2  15      772.21      923.93     92.02 o 
  14   2  15      199.18      141.57     81.87 o 
  15   2  15      132.48       52.06     84.04 o 
  16   2  15     1858.23     1978.34    184.27 o 
  17   2  15      792.51      739.69    117.99 o 
  18   2  15     4206.88     4136.12    206.09 o 
  19   2  15     2379.91     2393.84    178.49 o 
  20   2  15     2582.90     2645.57    189.35 o 
  21   2  15     1249.66     1051.86    160.68 o 
   1   3  15       22.77        8.61     53.49 o 
   2   3  15     8217.98     7740.13    257.12 o 
   3   3  15     5366.39     5112.37    191.37 o 
   4   3  15    10912.68    11183.46    272.48 o 
   5   3  15    13011.60    13089.11    258.75 o 
   6   3  15     5051.66     5457.00    168.81 o 
   7   3  15     8734.17     9016.61    244.72 o 
   8   3  15     3663.09     3499.21    141.87 o 
   9   3  15      168.19      188.67     86.98 o 
  10   3  15      177.01       46.84     87.41 o 
  11   3  15     1794.83     1623.58    117.30 o 
  12   3  15     5218.07     5043.66    181.34 o 
  13   3  15     3361.24     3260.97    151.65 o 
  14   3  15     8468.52     8208.32    230.42 o 
  15   3  15     2970.10     3058.27    155.68 o 
  16   3  15     5781.91     5957.83    211.20 o 
  17   3  15     1487.50     1331.55    133.15 o 
  18   3  15      627.45      584.56    127.34 o 
  19   3  15      151.83       -6.75    136.85 o 
  20   3  15      104.21       19.27    144.68 o 
   0   4  15    34659.52    34695.48    859.59 o 
   1   4  15    11229.79    11276.49    331.97 o 
   2   4  15    20260.63    20419.90    354.19 o 
   3   4  15     2366.22     2378.97    148.74 o 
   4   4  15     1674.32     1671.60    112.72 o 
   5   4  15      137.71      -75.74     95.04 o 
   6   4  15     5375.01     4967.79    192.44 o 
   7   4  15      540.39      620.69    112.76 o 
   8   4  15    33086.46    33042.20    594.38 o 
   9   4  15     8182.38     8182.13    423.35 o 
  10   4  15    26546.13    25131.81    423.15 o 
  11   4  15     7934.16     7997.36    214.82 o 
  12   4  15     6682.55     6317.67    229.93 o 
  13   4  15     2512.67     2247.67    138.72 o 
  14   4  15       72.79      -40.54    105.10 o 
  15   4  15      408.98      459.50    116.32 o 
  16   4  15     4846.50     4289.13    217.46 o 
  17   4  15     1956.80     2131.30    152.88 o 
  18   4  15    11450.20    10231.92    277.48 o 
   1   5  15       64.28      -86.48    104.89 o 
   2   5  15      232.18      257.74    112.79 o 
   3   5  15      454.68      561.36    143.45 o 
   4   5  15     1338.31     1109.24    165.74 o 
   5   5  15      413.79      354.28    159.37 o 
   6   5  15      399.47      381.40    154.67 o 
   7   5  15       40.94       42.22    110.69 o 
   8   5  15      253.44      257.32    117.83 o 
   9   5  15        4.43      161.29    115.06 o 
  10   5  15      137.39       12.91    118.40 o 
  11   5  15       41.05     -101.67    121.69 o 
  12   5  15       78.62     -186.04    124.03 o 
  13   5  15        6.93       63.70    133.34 o 
  14   5  15      217.84      292.25    141.73 o 
  15   5  15       26.31       94.04    143.68 o 
  16   5  15       93.50       -8.15    146.13 o 
   0   6  15    15706.54    14070.90    489.05 o 
   1   6  15     7872.15     7832.00    305.54 o 
   2   6  15     9002.16     8768.26    325.06 o 
   3   6  15     1867.14     2006.63    213.03 o 
   4   6  15     1477.69     1338.15    187.41 o 
   5   6  15      195.93      323.14    154.87 o 
   6   6  15     1189.21     1207.73    189.16 o 
   7   6  15     3478.09     3982.91    262.84 o 
   8   6  15    10548.40     9404.40    413.71 o 
   9   6  15     6622.30     7028.65    328.54 o 
  10   6  15    11799.07    11760.41    722.34 o 
  11   6  15     4368.62     4514.87    297.50 o 
  12   6  15     3015.89     3037.64    275.90 o 
  13   6  15      785.88      682.45    212.37 o 
   1   7  15      204.24       75.07    204.42 o 
   2   7  15     1263.68     1811.95    415.76 o 
   3   7  15      908.53      480.37    182.71 o 
   4   7  15     4998.64     5120.68    291.99 o 
   5   7  15     1637.85     1531.39    237.61 o 
   6   7  15     2963.05     2919.90    253.21 o 
   7   7  15      959.28      992.00    206.68 o 
   8   7  15      169.46       71.13    285.50 o 
   3   0  16    18308.48    17382.39    508.76 o 
   4   0  16      393.52      299.99    126.39 o 
   5   0  16     2667.11     2484.16    192.82 o 
   6   0  16     1363.32     1599.86    170.30 o 
   8   0  16     1397.28     1291.12    327.16 o 
   9   0  16    66278.38    66394.95   1193.82 o 
  10   0  16     2765.40     3091.36    281.71 o 
  11   0  16    47870.03    48281.44    904.66 o 
  12   0  16     4112.76     4472.90    201.56 o 
  13   0  16    15433.14    15978.62    505.21 o 
  14   0  16      111.01       -5.47    161.90 o 
  15   0  16     5407.12     4767.53    293.89 o 
  16   0  16      262.54      588.60    272.95 o 
  17   0  16    21645.73    21703.20    651.51 o 
  18   0  16     1420.93     1316.89    218.67 o 
  19   0  16    18523.74    19534.77    622.13 o 
  20   0  16     3281.91     3393.94    291.01 o 
  21   0  16     6635.82     7031.86    726.80 o 
   1   1  16      183.88       80.98     73.40 o 
   2   1  16       90.83        7.32     61.27 o 
   3   1  16     3319.94     3224.10    103.96 o 
   4   1  16      299.61      412.41     67.72 o 
   5   1  16     5758.35     5586.73    143.10 o 
   6   1  16       69.04       55.62     82.93 o 
   7   1  16     2774.88     2715.18    122.79 o 
   8   1  16       19.32       25.73     64.45 o 
   9   1  16      638.47      614.68     74.12 o 
  10   1  16     1343.49     1427.42     94.36 o 
  11   1  16     1537.48     1500.45    114.81 o 
  12   1  16     2012.33     2207.31    126.74 o 
  13   1  16     5176.63     5101.66    184.23 o 
  14   1  16      131.41      404.55    107.97 o 
  15   1  16     4751.41     4695.27    237.28 o 
  16   1  16      783.62      669.36    134.74 o 
  17   1  16      789.73      915.50    145.38 o 
  18   1  16      603.65      478.53    137.21 o 
  19   1  16       88.22        2.45    133.39 o 
  20   1  16       23.93       76.63    136.78 o 
  21   1  16      411.61      481.35    147.22 o 
   0   2  16      632.83      763.80    145.08 o 
   1   2  16    60252.65    58892.62    748.09 o 
   2   2  16     1541.52     1593.97    100.14 o 
   3   2  16    15924.39    16016.58    282.43 o 
   4   2  16       82.75       -5.61     55.49 o 
   5   2  16      776.87      760.07     86.58 o 
   6   2  16        6.93       -2.92     63.77 o 
   7   2  16    16615.43    16040.56    251.08 o 
   8   2  16     2841.47     2965.78    126.95 o 
   9   2  16    34550.48    35370.73    488.69 o 
  10   2  16     1731.74     1652.33    100.69 o 
  11   2  16    20988.07    21100.56    329.32 o 
  12   2  16     2250.91     2578.18    115.56 o 
  13   2  16     3785.02     3670.99    179.78 o 
  14   2  16      397.04      420.49     89.14 o 
  15   2  16     2218.26     2251.59    122.17 o 
  16   2  16      143.19      177.55    108.95 o 
  17   2  16    10790.85    10887.43    435.47 o 
  18   2  16      590.45      704.53    193.49 o 
  19   2  16    12144.26    12431.84    339.78 o 
  20   2  16      310.03      379.94    147.68 o 
   1   3  16     1253.98     1431.03    135.20 o 
   2   3  16     1357.16     1740.01    134.91 o 
   3   3  16    19605.40    19230.88    389.52 o 
   4   3  16     6108.63     6727.96    222.44 o 
   5   3  16    38566.01    37784.68    650.67 o 
   6   3  16     8462.75     8759.87    358.86 o 
   7   3  16    15048.07    15585.31    299.09 o 
   8   3  16      301.49      320.58     90.88 o 
   9   3  16      574.62      643.15     98.02 o 
  10   3  16      153.68      103.00     91.20 o 
  11   3  16     4430.79     4412.63    167.64 o 
  12   3  16     4528.74     4154.76    169.65 o 
  13   3  16    14115.20    13335.85    290.60 o 
  14   3  16     1812.92     2006.37    138.64 o 
  15   3  16    13200.76    12453.92    286.58 o 
  16   3  16     1235.92     1451.19    149.96 o 
  17   3  16     3572.06     3352.13    222.15 o 
  18   3  16      105.10      140.70    119.04 o 
  19   3  16        7.53       61.78    138.13 o 
   0   4  16       66.90      -43.38    184.12 o 
   1   4  16     6366.59     6418.27    221.78 o 
   2   4  16      249.33      203.41    129.62 o 
   3   4  16     1602.51     1491.91    138.72 o 
   4   4  16      150.63      165.98     90.98 o 
   5   4  16      232.06       69.91    103.52 o 
   6   4  16       82.28      213.40    115.63 o 
   7   4  16     2994.49     2520.72    155.44 o 
   8   4  16      102.59      191.23    115.80 o 
   9   4  16     4405.42     4681.85    207.33 o 
  10   4  16       14.18       80.59    143.08 o 
  11   4  16     3566.93     3376.77    158.76 o 
  12   4  16       76.15      -65.42    167.73 o 
  13   4  16      474.24      457.51    114.71 o 
  14   4  16      170.43      223.08    111.73 o 
  15   4  16       75.13      -55.74    110.43 o 
  16   4  16        7.98      -15.36    112.50 o 
  17   4  16      985.08      755.96    136.83 o 
  18   4  16       40.28       36.05    146.28 o 
   1   5  16     1907.09     1898.71    153.60 o 
   2   5  16      442.18      435.11    109.28 o 
   3   5  16    22474.09    22026.41    436.27 o 
   4   5  16      484.90      489.45    117.88 o 
   5   5  16    43834.02    42925.44    735.61 o 
   6   5  16     2468.82     2499.36    209.57 o 
   7   5  16    17119.11    16797.89    373.02 o 
   8   5  16     1651.12     1823.08    205.61 o 
   9   5  16       63.02     -137.32    114.56 o 
  10   5  16       62.29     -161.07    117.96 o 
  11   5  16     5953.28     5419.75    236.35 o 
  12   5  16      846.91      847.47    149.32 o 
  13   5  16    15362.35    14238.50    374.63 o 
  14   5  16      888.13      772.65    154.23 o 
  15   5  16    12637.80    11760.14    459.12 o 
   0   6  16       96.43       81.32    271.34 o 
   1   6  16      573.02      541.60    164.20 o 
   2   6  16        7.53      -10.34    147.61 o 
   3   6  16      353.80      381.17    170.52 o 
   4   6  16      378.24      219.97    279.50 o 
   5   6  16       38.22      -87.83    156.32 o 
   6   6  16        1.76      -95.57    186.85 o 
   7   6  16      301.45      269.78    175.64 o 
   8   6  16       47.43      254.39    175.33 o 
   9   6  16      718.29      507.15    184.17 o 
  10   6  16      111.99      111.31    202.11 o 
  11   6  16      187.01       83.01    322.29 o 
  12   6  16        5.15     -106.84    193.05 o 
   1   7  16     1068.98      877.56    242.87 o 
   2   7  16      353.01      430.37    183.35 o 
   3   7  16     7623.65     8127.47    348.96 o 
   4   7  16      423.51      522.22    190.23 o 
   5   7  16    11787.85    12069.54    416.87 o 
   6   7  16      312.87      252.06    200.27 o 
   1   1  17      215.68      202.73     73.24 o 
   2   1  17    17994.90    18277.78    267.78 o 
   3   1  17       39.55      -36.12     64.38 o 
   4   1  17    43357.14    43344.14    531.22 o 
   5   1  17     1060.27     1288.51    118.14 o 
   6   1  17    47255.10    47844.56    581.26 o 
   7   1  17     2214.28     2323.19    100.48 o 
   8   1  17    13704.36    13673.19    226.57 o 
   9   1  17      525.37      595.96    119.54 o 
  10   1  17      499.01      440.33     85.99 o 
  11   1  17      989.27     1108.88     98.57 o 
  12   1  17    21173.92    21455.11    427.67 o 
  13   1  17      449.64      675.62    109.47 o 
  14   1  17    26508.20    26785.47    463.18 o 
  15   1  17        4.47       88.47    124.60 o 
  16   1  17    13991.24    14126.94    352.81 o 
  17   1  17        8.78       85.53    129.69 o 
  18   1  17     1313.08     1622.72    212.47 o 
  19   1  17      245.39      214.48    147.80 o 
  20   1  17     1147.07     1051.20    219.60 o 
   0   2  17    20494.00    20135.64    440.00 o 
   1   2  17       68.05       88.10     72.20 o 
   2   2  17    15075.51    14752.71    251.89 o 
   3   2  17      258.01      233.45     76.08 o 
   4   2  17     1079.35     1128.65     80.08 o 
   5   2  17      162.88       92.58     66.94 o 
   6   2  17      659.52      599.40     75.10 o 
   7   2  17       44.60       -0.15     66.76 o 
   8   2  17    11876.67    11429.34    230.17 o 
   9   2  17       36.65      123.90     79.10 o 
  10   2  17    22053.87    21888.25    342.45 o 
  11   2  17      449.83      558.76     86.33 o 
  12   2  17     4893.27     5014.46    208.46 o 
  13   2  17       78.39      -94.76    114.03 o 
  14   2  17      397.35      366.24    104.45 o 
  15   2  17      231.15      220.19    126.06 o 
  16   2  17     3713.05     3554.20    281.61 o 
  17   2  17        1.41     -208.63    151.07 o 
  18   2  17     5001.05     4430.02    270.03 o 
  19   2  17        6.04        5.10    172.42 o 
   1   3  17        0.19       86.79    104.00 o 
   2   3  17    17269.37    16709.92    374.86 o 
   3   3  17      918.93      923.62    126.72 o 
   4   3  17    29452.22    27799.44    630.83 o 
   5   3  17      144.10      265.43    110.33 o 
   6   3  17    11811.81    11492.64    438.68 o 
   7   3  17        1.74       64.66    101.25 o 
   8   3  17     2098.74     2010.42    152.58 o 
   9   3  17       50.52      -49.25    122.85 o 
  10   3  17      764.07      699.45    119.35 o 
  11   3  17       10.22      125.50     97.87 o 
  12   3  17     9764.17     9220.03    241.89 o 
  13   3  17      129.63      212.38    114.75 o 
  14   3  17    10199.73    10269.60    269.79 o 
  15   3  17        0.66      293.21    115.76 o 
  16   3  17     5905.30     6081.86    227.02 o 
  17   3  17       24.58      165.85    122.49 o 
  18   3  17      937.51      944.62    165.12 o 
   0   4  17    38304.39    37659.99    934.88 o 
   1   4  17     1120.91     1181.19    134.57 o 
   2   4  17    18686.86    18474.26    389.95 o 
   3   4  17      238.40      274.64    115.54 o 
   4   4  17      667.90      747.33    157.45 o 
   5   4  17      247.53      280.64    141.90 o 
   6   4  17     6183.31     6284.36    463.89 o 
   7   4  17      672.31      645.27    126.61 o 
   8   4  17    24138.21    23759.37    497.02 o 
   9   4  17        0.87       52.17     97.96 o 
  10   4  17    18868.78    18513.06    354.07 o 
  11   4  17      134.09      149.06    105.58 o 
  12   4  17     6813.41     7067.19    305.73 o 
  13   4  17      111.44       79.21    111.98 o 
  14   4  17     1039.71     1167.86    137.43 o 
  15   4  17       13.55      -58.50    115.43 o 
  16   4  17     2703.55     2764.51    169.14 o 
  17   4  17      453.52      441.21    128.28 o 
   1   5  17       96.55        7.21    118.48 o 
   2   5  17      122.73      128.39    159.70 o 
   3   5  17       33.78       87.30    112.00 o 
   4   5  17      277.74      351.60    117.63 o 
   5   5  17     1056.07     1047.70    136.80 o 
   6   5  17       85.33       92.19    117.98 o 
   7   5  17      404.09      441.45    130.86 o 
   8   5  17      635.29      503.27    133.53 o 
   9   5  17      199.12       84.29    184.17 o 
  10   5  17      109.99      120.93    129.31 o 
  11   5  17      213.21        8.59    133.75 o 
  12   5  17        2.11      -34.72    171.11 o 
  13   5  17        5.93      161.11    145.60 o 
  14   5  17        5.58       30.25    140.10 o 
   0   6  17    24250.18    24481.96   1056.29 o 
   1   6  17       38.28       67.60    163.66 o 
   2   6  17    14659.92    14212.52    428.85 o 
   3   6  17       35.65     -226.83    151.22 o 
   4   6  17     1869.11     2134.16    217.53 o 
   5   6  17       55.92      -32.61    202.60 o 
   6   6  17     3022.65     3313.75    326.52 o 
   7   6  17      107.53      241.36    175.91 o 
   8   6  17    15462.02    15307.80    478.71 o 
   9   6  17       23.60      -19.32    173.97 o 
  10   6  17    14315.58    13689.07    452.82 o 
  11   6  17        0.02     -117.98    190.44 o 
   1   7  17       20.18       96.05    222.59 o 
   2   7  17     1325.34     1648.88    276.35 o 
   3   7  17        1.26        7.40    181.50 o 
   0   0  18     3525.13     2849.72    999.76 o 
   1   0  18    60052.02    43320.69   1369.62 o 
   2   0  18     4871.70     4653.34    289.07 o 
   3   0  18    13206.83    13028.48    323.38 o 
   4   0  18       99.68       69.44     89.98 o 
   5   0  18      649.61      311.04    135.30 o 
   6   0  18     3888.24     3722.83    217.38 o 
   7   0  18    37209.58    37435.01    733.12 o 
   8   0  18     3590.46     3528.47    187.83 o 
   9   0  18    60839.26    60933.28   1266.48 o 
  10   0  18     1206.67     1169.77    145.32 o 
  11   0  18    33861.51    34607.08    696.85 o 
  12   0  18     1494.96     1510.20    202.57 o 
  13   0  18     1766.93     2012.71    311.72 o 
  14   0  18       19.35      -50.39    172.01 o 
  15   0  18     4519.99     4264.87    292.15 o 
  16   0  18     1682.71     1791.19    487.77 o 
  17   0  18    12383.49    12412.76    482.31 o 
  18   0  18     2971.66     3296.36    287.86 o 
  19   0  18    12517.50    13452.62    513.68 o 
  20   0  18      543.17      837.84    229.53 o 
   1   1  18      365.71      236.91     71.13 o 
   2   1  18      789.84      750.24    119.11 o 
   3   1  18     2498.07     2571.15    102.67 o 
   4   1  18      235.54      342.19     73.98 o 
   5   1  18     3311.88     3341.13    165.53 o 
   6   1  18       13.62        0.89     71.59 o 
   7   1  18     1689.60     1617.51     95.84 o 
   8   1  18        9.10     -106.47     70.98 o 
   9   1  18       10.90       34.60     72.58 o 
  10   1  18        2.35      -40.14     85.99 o 
  11   1  18     1097.47      961.77     99.64 o 
  12   1  18        8.23       -3.66     91.49 o 
  13   1  18     2949.22     2668.27    128.18 o 
  14   1  18      219.18      385.88    127.13 o 
  15   1  18     1648.87     1719.40    175.77 o 
  16   1  18      476.80      513.85    138.40 o 
  17   1  18      627.44      714.09    145.99 o 
  18   1  18        3.28     -142.44    132.99 o 
  19   1  18        3.80        6.26    138.78 o 
   0   2  18     1049.67     1019.60    221.29 o 
   1   2  18    18731.05    18738.16    330.99 o 
   2   2  18      358.46      345.10     80.75 o 
   3   2  18     8542.57     8030.77    185.03 o 
   4   2  18     2153.28     1946.56     95.70 o 
   5   2  18      508.75      429.16     74.22 o 
   6   2  18      623.34      646.03     78.91 o 
   7   2  18     5373.15     5220.27    143.86 o 
   8   2  18     1939.61     1836.62    122.31 o 
   9   2  18    16092.30    15861.58    301.75 o 
  10   2  18     2025.22     1965.90    110.70 o 
  11   2  18     9842.32    10380.53    261.79 o 
  12   2  18       48.45      176.09    100.08 o 
  13   2  18     2936.86     3052.31    152.12 o 
  14   2  18       17.41      -83.87    118.09 o 
  15   2  18       59.89     -123.32    121.33 o 
  16   2  18      638.00      986.08    354.24 o 
  17   2  18     4309.03     3998.33    338.65 o 
  18   2  18      555.31      615.20    187.21 o 
  19   2  18     8528.24     8855.93    377.31 o 
   1   3  18     3526.36     4005.31    188.41 o 
   2   3  18      112.56       44.61    110.86 o 
   3   3  18    16882.33    16864.91    370.43 o 
   4   3  18     2034.12     2037.92    147.99 o 
   5   3  18    28029.38    28313.96    528.29 o 
   6   3  18      609.32      842.47    121.01 o 
   7   3  18     8746.55     9037.54    261.37 o 
   8   3  18      363.85      246.94    116.76 o 
   9   3  18      555.90      521.46    122.71 o 
  10   3  18      183.37      212.43    117.24 o 
  11   3  18     3046.00     3062.65    178.78 o 
  12   3  18      337.21      523.46    166.45 o 
  13   3  18    12469.25    12620.85    421.02 o 
  14   3  18     1813.25     2103.28    148.21 o 
  15   3  18     8804.69     9222.77    256.77 o 
  16   3  18       78.71      162.88    120.22 o 
  17   3  18     2947.63     2848.68    170.44 o 
  18   3  18       33.37       57.08    141.99 o 
   0   4  18      293.90      299.65    263.26 o 
   1   4  18     3209.10     3993.08    270.89 o 
   2   4  18      591.92      508.16    129.04 o 
   3   4  18     2035.21     2370.15    163.74 o 
   4   4  18      137.96      -31.19    152.54 o 
   5   4  18      314.41       67.01    149.63 o 
   6   4  18      556.65      425.41    155.25 o 
   7   4  18     2296.11     2500.18    219.39 o 
   8   4  18     1047.89     1188.91    119.58 o 
   9   4  18     3734.81     3973.41    168.17 o 
  10   4  18       97.64      355.52    109.77 o 
  11   4  18     1765.56     1674.02    136.16 o 
  12   4  18       19.00       19.80    111.63 o 
  13   4  18      164.00       55.61    116.50 o 
  14   4  18        5.54      -97.08    115.72 o 
  15   4  18        3.26      -61.95    116.97 o 
  16   4  18       58.62      -53.34    126.14 o 
   1   5  18     3634.90     3750.75    223.33 o 
   2   5  18     1401.29     1367.53    181.22 o 
   3   5  18    17124.75    16471.09    458.73 o 
   4   5  18     3796.16     3417.33    239.29 o 
   5   5  18    22469.49    22495.66    463.20 o 
   6   5  18     1790.88     1988.61    162.32 o 
   7   5  18     8799.94     9307.11    289.19 o 
   8   5  18       67.67       68.51    130.53 o 
   9   5  18      196.97      295.39    133.07 o 
  10   5  18      482.38      351.12    151.35 o 
  11   5  18     2442.19     2362.43    185.32 o 
  12   5  18     1002.48      990.60    162.41 o 
  13   5  18     9664.07     9768.94    497.95 o 
   0   6  18       32.37     -180.89    274.57 o 
   1   6  18     1310.66     1795.73    271.12 o 
   2   6  18        2.23       56.33    207.43 o 
   3   6  18      258.52      393.88    186.49 o 
   4   6  18        3.94      101.34    169.68 o 
   5   6  18      179.23      401.64    175.92 o 
   6   6  18        3.18       13.67    174.44 o 
   7   6  18      454.28      440.30    188.71 o 
   8   6  18        2.88      271.08    186.87 o 
   9   6  18      646.52      785.40    210.02 o 
   1   1  19      947.17      786.42     83.17 o 
   2   1  19     7953.14     7549.07    170.85 o 
   3   1  19     9490.09     9844.68    253.83 o 
   4   1  19    35035.06    35101.23    490.47 o 
   5   1  19    11966.58    12535.11    232.39 o 
   6   1  19    30489.60    30887.57    519.97 o 
   7   1  19     4688.66     4812.84    147.52 o 
   8   1  19     6559.06     6489.28    175.75 o 
   9   1  19       43.61       70.04     92.30 o 
  10   1  19      654.71      549.99     94.60 o 
  11   1  19     3321.27     3188.07    137.21 o 
  12   1  19     8763.02     8244.06    204.41 o 
  13   1  19     3667.24     3787.16    186.16 o 
  14   1  19    16308.65    17060.68    486.65 o 
  15   1  19     5181.07     5379.17    224.10 o 
  16   1  19     8194.88     8431.92    249.94 o 
  17   1  19      709.49      914.72    134.48 o 
  18   1  19     1273.72     1278.12    143.00 o 
   0   2  19    11195.56    11313.71    317.73 o 
   1   2  19     8461.17     8639.39    196.19 o 
   2   2  19     8716.81     8571.25    193.16 o 
   3   2  19      417.34      597.74     88.55 o 
   4   2  19      552.31      653.94     80.12 o 
   5   2  19      849.75      877.68     82.73 o 
   6   2  19     1105.68     1117.39     86.73 o 
   7   2  19     1911.51     1955.87    108.28 o 
   8   2  19     4574.43     4594.32    168.78 o 
   9   2  19     4278.19     4111.27    143.61 o 
  10   2  19     7070.11     7082.74    215.85 o 
  11   2  19     3830.11     3981.77    164.97 o 
  12   2  19     2382.90     2388.73    140.47 o 
  13   2  19      116.01      123.56    122.14 o 
  14   2  19      276.94      267.47    130.82 o 
  15   2  19     1264.79     1300.51    156.66 o 
  16   2  19     1708.84     1569.60    202.83 o 
  17   2  19     1148.49     1316.45    206.62 o 
  18   2  19     2488.52     2079.71    231.95 o 
   1   3  19     1310.17      819.99    127.82 o 
   2   3  19     2446.08     2586.82    327.13 o 
   3   3  19     5617.96     5815.00    220.48 o 
   4   3  19    11506.02    12202.18    312.17 o 
   5   3  19     3883.84     4254.20    238.60 o 
   6   3  19    11623.28    11336.60    353.41 o 
   7   3  19     1589.83     1268.05    139.61 o 
   8   3  19     1253.72     1285.82    141.20 o 
   9   3  19      273.55      311.79    124.49 o 
  10   3  19      466.24      374.72    126.18 o 
  11   3  19     1018.69     1063.07    147.53 o 
  12   3  19     3700.41     3941.03    211.17 o 
  13   3  19     3924.77     3748.87    206.96 o 
  14   3  19     5255.57     5459.58    286.27 o 
  15   3  19     2396.00     2681.40    193.90 o 
  16   3  19     4381.38     4169.82    224.38 o 
  17   3  19      355.07      504.76    192.25 o 
   0   4  19    14335.78    14219.34    494.64 o 
   1   4  19     3994.47     3991.68    199.19 o 
   2   4  19    13750.81    13233.86    330.54 o 
   3   4  19     1355.09     1460.03    179.96 o 
   4   4  19      543.11      754.14    235.67 o 
   5   4  19       18.26     -126.81    171.87 o 
   6   4  19     2961.33     2430.52    243.20 o 
   7   4  19     2266.64     2492.91    388.50 o 
   8   4  19    14168.95    14230.30    402.84 o 
   9   4  19     3681.67     3915.07    201.74 o 
  10   4  19    11943.40    12238.80    332.72 o 
  11   4  19     2592.88     2801.84    162.45 o 
  12   4  19     6520.43     6565.26    227.46 o 
  13   4  19      245.21      212.92    121.77 o 
  14   4  19      320.27      306.41    125.14 o 
  15   4  19      102.06      147.36    129.11 o 
   1   5  19       26.72       88.26    156.95 o 
   2   5  19        2.06     -150.66    146.83 o 
   3   5  19      172.72      167.93    163.48 o 
   4   5  19       88.32     -236.31    157.54 o 
   5   5  19       46.83        2.93    156.61 o 
   6   5  19       28.32       95.80    175.87 o 
   7   5  19        3.18      154.28    173.09 o 
   8   5  19        4.31       17.31    164.58 o 
   9   5  19       72.25      204.40    139.71 o 
  10   5  19       12.71      -46.40    136.83 o 
  11   5  19       52.39      132.79    145.11 o 
  12   5  19      178.13      226.05    153.97 o 
   0   6  19    18657.18    17669.39    875.39 o 
   1   6  19     5444.71     4985.89    358.59 o 
   2   6  19     7535.73     7369.24    335.91 o 
   3   6  19     1392.79     1391.67    206.11 o 
   4   6  19      296.93      160.58    184.50 o 
   5   6  19      100.37     -136.17    173.44 o 
   6   6  19     1500.92     1638.85    219.88 o 
   7   6  19     2982.43     2915.70    261.23 o 
   0   0  20    44707.46    46541.33   2299.93 o 
   1   0  20    10732.76    10414.43    262.50 o 
   2   0  20    17488.78    16745.28    353.41 o 
   3   0  20     4011.17     3994.79    169.88 o 
   4   0  20     1361.33     1371.61    124.11 o 
   5   0  20      176.65      176.32    100.64 o 
   6   0  20     4993.88     4389.81    177.68 o 
   7   0  20     7582.89     8054.79    279.82 o 
   8   0  20    18402.29    18048.33    432.66 o 
   9   0  20    19122.09    20559.10    477.69 o 
  10   0  20    17968.55    17847.00    434.92 o 
  11   0  20     8906.43     9087.06    392.70 o 
  12   0  20     9746.98    10195.96    420.66 o 
  13   0  20     2023.97     2358.83    242.60 o 
  14   0  20      184.34      162.96    445.77 o 
  15   0  20        8.94      -14.12    229.35 o 
  16   0  20     5065.15     5128.38    411.85 o 
  17   0  20     3078.62     3229.25    369.86 o 
  18   0  20    11738.26    11948.75    492.06 o 
   1   1  20      112.93      -66.42     68.78 o 
   2   1  20      222.33      208.75     78.29 o 
   3   1  20     2341.96     2132.53    104.48 o 
   4   1  20      390.85      469.03     81.70 o 
   5   1  20     2324.36     2367.21    107.76 o 
   6   1  20      616.44      716.83     84.90 o 
   7   1  20     1358.74     1420.76     97.27 o 
   8   1  20     1068.20      936.47     91.49 o 
   9   1  20       33.24        7.80     86.43 o 
  10   1  20       82.43       48.19     86.87 o 
  11   1  20     1285.44     1356.69    148.31 o 
  12   1  20      481.47      439.31    100.13 o 
  13   1  20     3208.91     3141.00    183.03 o 
  14   1  20      910.85      833.84    158.65 o 
  15   1  20      731.37      714.50    125.76 o 
  16   1  20      260.69      117.60    121.81 o 
  17   1  20      382.63      319.60    125.32 o 
  18   1  20      178.09      221.20    128.50 o 
   0   2  20    19888.37    19553.66    451.08 o 
   1   2  20    11165.57    11946.71    234.41 o 
   2   2  20     9722.20     9317.36    208.26 o 
   3   2  20     4865.69     4585.49    140.28 o 
   4   2  20      150.01      122.05     75.10 o 
   5   2  20        8.87      -17.83     72.27 o 
   6   2  20     3528.40     3371.43    119.12 o 
   7   2  20     2976.03     3077.35    131.94 o 
   8   2  20     9109.14     8923.67    206.40 o 
   9   2  20     7619.09     8067.64    267.02 o 
  10   2  20     9577.22     9360.38    279.01 o 
  11   2  20     3832.75     4350.46    175.23 o 
  12   2  20     4169.72     4147.45    254.57 o 
  13   2  20      968.09      878.71    145.64 o 
  14   2  20        0.01     -188.35    125.57 o 
  15   2  20       71.36      -31.69    162.53 o 
  16   2  20     1475.42      998.49    196.17 o 
  17   2  20     1630.41     1754.98    286.81 o 
   1   3  20     2052.52     2197.60    164.10 o 
   2   3  20     7373.23     6956.73    244.78 o 
   3   3  20     4311.25     4605.22    207.65 o 
   4   3  20    13644.95    14120.92    445.26 o 
   5   3  20     5696.08     6009.77    283.94 o 
   6   3  20    10076.82    10620.58    292.39 o 
   7   3  20     3422.94     3660.56    187.99 o 
   8   3  20     1537.06     1194.61    147.20 o 
   9   3  20     1380.08     1383.34    153.20 o 
  10   3  20     1509.40     1552.22    159.90 o 
  11   3  20      771.13      821.45    144.71 o 
  12   3  20     5473.54     5719.79    374.39 o 
  13   3  20     3401.16     3110.74    200.19 o 
  14   3  20     6032.29     6162.63    263.84 o 
  15   3  20     3136.78     3516.35    215.42 o 
  16   3  20     2070.59     2242.51    196.50 o 
   0   4  20     1927.00     1939.67    235.23 o 
   1   4  20     2122.00     2205.64    169.81 o 
   2   4  20     2533.34     2744.76    185.01 o 
   3   4  20      100.10      -13.36    146.61 o 
   4   4  20       10.99     -161.50    150.75 o 
   5   4  20      137.80       20.75    170.23 o 
   6   4  20       77.66     -169.96    157.06 o 
   7   4  20      433.11      265.45    129.97 o 
   8   4  20     1757.18     2206.04    176.18 o 
   9   4  20      956.70      966.95    152.55 o 
  10   4  20     2287.64     2282.23    182.22 o 
  11   4  20     1110.17      685.18    155.53 o 
  12   4  20      777.12      886.12    159.87 o 
  13   4  20      171.27      -14.71    143.75 o 
   1   5  20     1419.25     1454.67    193.61 o 
   2   5  20     2637.59     2286.55    222.49 o 
   3   5  20     6408.90     7009.16    444.75 o 
   4   5  20     8378.01     8116.59    338.98 o 
   5   5  20     6664.16     7552.08    414.90 o 
   6   5  20     9621.86     9397.14    544.47 o 
   7   5  20     3143.91     3258.05    259.63 o 
   8   5  20     2273.50     2061.87    234.78 o 
   9   5  20      479.99      230.00    187.65 o 
  10   5  20      731.69      437.89    207.17 o 
   0   6  20       97.23      381.17    313.33 o 
   1   6  20     1035.63     1198.24    261.34 o 
   2   6  20       82.90       92.81    218.04 o 
   3   6  20      128.93        1.15    179.86 o 
   4   6  20      131.02     -182.46    180.20 o 
   1   1  21     2107.37     2137.72     98.83 o 
   2   1  21     2083.36     1800.84     95.11 o 
   3   1  21    19895.95    20093.34    303.56 o 
   4   1  21     4015.17     4446.28    230.13 o 
   5   1  21    20384.67    20287.99    305.48 o 
   6   1  21     4715.16     5025.84    162.42 o 
   7   1  21    10205.22    10473.16    207.84 o 
   8   1  21      639.90      574.97     88.82 o 
   9   1  21      406.88      512.64     98.86 o 
  10   1  21      168.84      298.17     97.13 o 
  11   1  21     3661.11     3591.41    156.74 o 
  12   1  21     1246.80     1185.66    115.28 o 
  13   1  21    13008.98    13184.38    351.95 o 
  14   1  21     2713.20     2785.84    161.55 o 
  15   1  21    12582.51    13264.57    412.30 o 
  16   1  21     2013.36     2099.54    167.01 o 
  17   1  21     1638.68     1690.63    150.87 o 
   0   2  21      759.78      841.21    136.88 o 
   1   2  21     4326.58     4413.62    150.06 o 
   2   2  21     1047.83     1270.65     93.99 o 
   3   2  21     2282.81     2512.32    111.42 o 
   4   2  21      450.16      444.05     83.03 o 
   5   2  21       28.68      -20.57     77.01 o 
   6   2  21        9.77        7.20     77.58 o 
   7   2  21     2767.33     2722.53    131.38 o 
   8   2  21      610.47      808.43    113.30 o 
   9   2  21     5392.05     5694.77    205.78 o 
  10   2  21      879.89      943.92    186.45 o 
  11   2  21     4670.33     4534.24    245.54 o 
  12   2  21      849.39      967.29    147.54 o 
  13   2  21      449.67      499.50    143.98 o 
  14   2  21      143.45      218.09    191.50 o 
  15   2  21      359.14      332.74    179.06 o 
  16   2  21      111.06       25.93    175.02 o 
   1   3  21     1543.17     1513.37    153.77 o 
   2   3  21       51.77      141.97    128.71 o 
   3   3  21     7101.06     7434.71    254.56 o 
   4   3  21      727.32     1073.71    147.13 o 
   5   3  21     7405.33     7091.69    293.27 o 
   6   3  21      326.05      511.81    131.98 o 
   7   3  21     2396.02     2244.42    194.25 o 
   8   3  21       60.73      -25.50    122.85 o 
   9   3  21      227.84      415.13    140.17 o 
  10   3  21       41.33      -49.27    130.91 o 
  11   3  21      865.55      628.21    150.67 o 
  12   3  21       24.18       25.93    136.34 o 
  13   3  21     3428.80     3407.73    210.75 o 
  14   3  21      296.92      312.66    151.98 o 
   0   4  21     3937.80     4457.67    311.63 o 
   1   4  21    11662.61    12092.46    333.27 o 
   2   4  21     2214.00     2292.16    270.74 o 
   3   4  21     7254.06     7420.71    318.40 o 
   4   4  21      160.50      245.64    165.94 o 
   5   4  21       60.02       93.78    164.75 o 
   6   4  21      487.07      712.60    182.96 o 
   7   4  21     9752.87     8707.48    285.12 o 
   8   4  21     3430.97     3464.74    205.10 o 
   9   4  21     9818.64     9665.47    347.82 o 
  10   4  21     3131.31     3310.24    210.44 o 
  11   4  21     4878.44     5244.86    293.27 o 
  12   4  21     1206.65     1557.58    175.83 o 
   1   5  21        6.99      -59.02    160.90 o 
   2   5  21       83.27     -173.36    165.27 o 
   3   5  21       35.59       -4.51    169.67 o 
   4   5  21      242.31      176.55    175.60 o 
   5   5  21      395.75      598.80    192.13 o 
   6   5  21        7.01      519.79    192.15 o 
   7   5  21      121.99      295.81    215.91 o 
   8   5  21       13.41       34.78    184.54 o 
   9   5  21        1.09      112.05    188.30 o 
   0   0  22    26761.41    28134.21    724.80 o 
   1   0  22      114.95      201.92    107.54 o 
   2   0  22    13500.23    13312.37    312.83 o 
   3   0  22      433.28      330.56    112.63 o 
   4   0  22     2929.67     2923.85    160.09 o 
   5   0  22        0.67      -81.43    103.66 o 
   6   0  22     2341.78     2166.37    147.56 o 
   7   0  22       16.59      -21.75    108.06 o 
   8   0  22    13991.51    14542.27    333.95 o 
   9   0  22     1397.34     1267.74    137.24 o 
  10   0  22    16355.39    17006.96    553.38 o 
  11   0  22     1197.76     1029.29    211.36 o 
  12   0  22     5283.29     5739.82    348.48 o 
  13   0  22      818.41      712.24    210.69 o 
  14   0  22       71.71      311.06    203.60 o 
  15   0  22       13.81     -201.83    255.19 o 
  16   0  22     2541.26     2756.95    285.01 o 
   1   1  22      156.16       58.00     73.93 o 
   2   1  22     1719.62     1633.52     96.32 o 
   3   1  22       40.39       38.26     74.10 o 
   4   1  22     3242.45     3599.87    176.82 o 
   5   1  22      470.05      646.70     94.69 o 
   6   1  22     2021.80     1870.42    145.43 o 
   7   1  22      768.52      789.80    115.95 o 
   8   1  22      918.01     1113.94    110.62 o 
   9   1  22        1.76        2.30     95.33 o 
  10   1  22      210.71       60.36     98.06 o 
  11   1  22      381.92      319.76    104.01 o 
  12   1  22     1864.96     1662.52    203.40 o 
  13   1  22      194.40       83.64    118.01 o 
  14   1  22      844.15      885.02    133.20 o 
  15   1  22      187.57      251.85    124.96 o 
   0   2  22    22834.05    24192.01    622.23 o 
   1   2  22     2324.99     2643.36    121.57 o 
   2   2  22    10100.08    10416.87    208.47 o 
   3   2  22      166.27      250.40     85.97 o 
   4   2  22      512.56      425.01     88.98 o 
   5   2  22      197.89      241.11     84.59 o 
   6   2  22     3789.82     3474.39    160.17 o 
   7   2  22       80.70      223.68    107.69 o 
   8   2  22    11497.16    11600.43    347.54 o 
   9   2  22      194.07      554.15    195.82 o 
  10   2  22    16622.08    17046.88    400.96 o 
  11   2  22       58.62      190.11    155.86 o 
  12   2  22     4920.19     5299.80    326.37 o 
  13   2  22      482.25      754.70    198.15 o 
  14   2  22        9.06      -49.79    167.60 o 
   1   3  22        7.11      -20.28    127.21 o 
   2   3  22     5700.09     5160.62    228.32 o 
   3   3  22      221.82      541.63    172.51 o 
   4   3  22    11342.45    11082.17    306.10 o 
   5   3  22      794.87     1034.29    146.40 o 
   6   3  22     8876.17     9179.75    283.78 o 
   7   3  22       78.29      -45.27    123.05 o 
   8   3  22     3422.94     3274.05    197.72 o 
   9   3  22      120.90       -7.66    137.39 o 
  10   3  22      752.02      467.65    147.39 o 
  11   3  22        4.62       80.53    145.80 o 
  12   3  22     4823.99     4573.36    231.17 o 
  13   3  22       10.81      -10.54    150.06 o 
   0   4  22     3330.71     3197.89    287.80 o 
   1   4  22        0.26      -28.48    139.64 o 
   2   4  22      895.07     1039.35    188.76 o 
   3   4  22        9.13      -19.80    161.83 o 
   4   4  22       14.20     -122.19    163.16 o 
   5   4  22        0.93       27.49    173.20 o 
   6   4  22       54.90     -124.46    129.70 o 
   7   4  22       12.27       -8.93    136.70 o 
   8   4  22      493.35      590.94    156.32 o 
   9   4  22       45.58     -155.69    138.03 o 
  10   4  22     1763.71     1895.82    265.20 o 
  11   4  22      116.40       98.62    164.56 o 
   1   5  22       47.14      169.88    182.38 o 
   2   5  22     4782.32     5095.11    347.43 o 
   3   5  22      506.92      580.78    188.38 o 
   4   5  22    11418.28    10994.82    439.53 o 
   5   5  22      683.17      439.08    197.32 o 
   6   5  22     8701.63     9034.99    374.59 o 
   1   1  23     2473.96     2413.20    111.56 o 
   2   1  23       89.37      131.25     78.94 o 
   3   1  23    17135.83    17150.13    260.42 o 
   4   1  23      748.94      825.39     94.16 o 
   5   1  23    21547.58    21546.82    364.74 o 
   6   1  23      161.29      335.57     94.51 o 
   7   1  23    11378.84    12092.40    235.58 o 
   8   1  23        8.15      103.79     98.76 o 
   9   1  23       65.93        0.75     97.71 o 
  10   1  23      328.36      195.39    104.94 o 
  11   1  23     3282.38     2812.79    161.79 o 
  12   1  23      105.56        4.90    177.50 o 
  13   1  23    10004.18    10770.50    297.92 o 
  14   1  23      290.11      376.85    163.02 o 
   0   2  23        8.80       68.50    112.65 o 
   1   2  23     6777.60     6808.40    221.87 o 
   2   2  23       12.16       -4.91     94.02 o 
   3   2  23     1145.81     1152.75    111.27 o 
   4   2  23       28.22      -33.28     94.41 o 
   5   2  23      407.96      173.92    127.77 o 
   6   2  23      160.91      -19.23    125.93 o 
   7   2  23     3031.11     3039.54    186.99 o 
   8   2  23        6.70      208.33    131.96 o 
   9   2  23     2721.88     2898.84    219.13 o 
  10   2  23       61.85       51.09    138.41 o 
  11   2  23     3641.48     3344.64    228.07 o 
  12   2  23        8.32       -0.60    140.33 o 
  13   2  23      715.45      804.66    219.96 o 
   1   3  23      137.50       43.50    133.89 o 
   2   3  23      122.70       10.41    137.71 o 
   3   3  23     4080.75     4489.33    216.12 o 
   4   3  23      105.22      172.55    128.68 o 
   5   3  23     5745.30     6011.96    289.54 o 
   6   3  23      495.45      210.42    138.83 o 
   7   3  23     4873.05     5293.63    259.23 o 
   8   3  23       20.88       52.38    156.92 o 
   9   3  23      493.19      679.24    184.63 o 
  10   3  23      152.78      102.58    142.82 o 
  11   3  23     1143.47     1147.34    169.93 o 
   0   4  23      236.80      531.93    220.34 o 
   1   4  23    13234.38    12820.50    409.59 o 
   2   4  23      318.44      297.25    180.85 o 
   3   4  23     5260.53     5061.18    306.21 o 
   4   4  23      173.76      -50.38    171.94 o 
   5   4  23       18.84      -37.58    133.77 o 
   6   4  23      414.51      353.00    148.87 o 
   7   4  23     7881.31     7618.72    284.36 o 
   8   4  23      445.24      284.92    149.47 o 
   1   5  23        6.20       84.77    231.83 o 
   0   0  24    16090.68    16441.95    516.33 o 
   1   0  24     2223.55     2063.47    158.06 o 
   2   0  24    12491.13    12850.37    333.22 o 
   3   0  24     1249.67     1078.23    137.83 o 
   4   0  24     2059.99     2255.13    206.55 o 
   5   0  24       59.14       26.56    117.94 o 
   6   0  24     3013.42     2898.91    171.41 o 
   7   0  24     1800.41     1814.95    153.18 o 
   8   0  24     9863.47    10483.60    379.06 o 
   9   0  24     2366.44     2296.80    284.78 o 
  10   0  24     8992.19     8953.90    420.21 o 
  11   0  24      568.37      433.35    164.72 o 
  12   0  24     3293.08     3109.92    222.03 o 
  13   0  24       23.69      137.31    164.21 o 
   1   1  24      364.80      202.17     82.78 o 
   2   1  24      633.44      600.05     88.66 o 
   3   1  24      802.45      839.90     96.00 o 
   4   1  24     1822.80     2172.20    111.17 o 
   5   1  24      439.53      624.88     91.00 o 
   6   1  24     1002.49     1143.83    116.63 o 
   7   1  24      162.83      288.70    121.53 o 
   8   1  24      285.08      253.98    104.51 o 
   9   1  24       11.29       39.12    102.97 o 
  10   1  24      204.94      -80.93    132.90 o 
  11   1  24      612.74      860.20    132.76 o 
  12   1  24      198.18      164.33    123.87 o 
   0   2  24     9322.95     9902.47    332.50 o 
   1   2  24     3308.59     3107.68    160.83 o 
   2   2  24     5760.82     6555.06    224.14 o 
   3   2  24      413.19      444.79    123.28 o 
   4   2  24      755.37      622.33    125.27 o 
   5   2  24      253.18      162.89    134.54 o 
   6   2  24     1958.02     1776.61    167.58 o 
   7   2  24     1631.54     1788.88    168.42 o 
   8   2  24     7631.07     7782.20    278.57 o 
   9   2  24     1895.07     1907.38    176.78 o 
  10   2  24     8145.53     8427.06    366.47 o 
  11   2  24     1215.88     1143.76    168.51 o 
   1   3  24      150.59      255.47    147.73 o 
   2   3  24     2489.51     2546.09    163.50 o 
   3   3  24     1455.47     1373.04    167.00 o 
   4   3  24     8894.28     9080.46    294.30 o 
   5   3  24      366.20      470.88    149.46 o 
   6   3  24     4766.66     4932.43    234.09 o 
   7   3  24      409.17      352.81    148.31 o 
   8   3  24     1249.94     1358.45    169.87 o 
   9   3  24        0.54     -127.18    143.70 o 
   0   4  24      453.59      274.69    218.12 o 
   1   4  24      269.95     -113.33    182.67 o 
   2   4  24      615.09      530.97    254.01 o 
   3   4  24       73.15       78.16    175.10 o 
   4   4  24      350.77      422.74    149.60 o 
   5   4  24        5.33      -34.41    146.96 o 
   6   4  24       35.97     -164.79    143.29 o 
   1   1  25      649.00      567.66     93.11 o 
   2   1  25     3005.12     2741.46    121.38 o 
   3   1  25     4819.89     4973.96    149.30 o 
   4   1  25     5445.80     5687.50    192.60 o 
   5   1  25     7249.52     8157.41    188.18 o 
   6   1  25     3919.38     3847.60    170.85 o 
   7   1  25     4574.25     5106.23    165.05 o 
   8   1  25      449.24      428.05    113.56 o 
   9   1  25      177.42      224.24    110.51 o 
  10   1  25      343.49      280.42    146.07 o 
  11   1  25     1009.75     1088.84    140.43 o 
   0   2  25     2447.21     2023.55    190.14 o 
   1   2  25     4048.93     4116.60    182.26 o 
   2   2  25      667.45      493.87    114.31 o 
   3   2  25      317.87      189.61    125.08 o 
   4   2  25       27.15       71.08    132.58 o 
   5   2  25      129.24      149.64    154.49 o 
   6   2  25      388.12      203.44    143.88 o 
   7   2  25      981.14     1172.12    164.02 o 
   8   2  25      766.35      693.17    159.84 o 
   9   2  25     2028.51     1676.00    178.52 o 
   1   3  25      683.02      922.04    141.18 o 
   2   3  25      675.30      687.94    152.32 o 
   3   3  25     2356.36     2620.36    200.49 o 
   4   3  25     1663.21     1557.20    174.42 o 
   5   3  25     2734.22     2851.90    198.48 o 
   6   3  25     1141.83     1048.30    163.38 o 
   7   3  25     1700.64     1785.17    293.73 o 
   0   0  26     7597.44     8189.28    375.69 o 
   1   0  26     7361.53     7539.70    258.07 o 
   2   0  26     3285.94     3689.47    217.74 o 
   3   0  26     2928.73     3081.94    269.40 o 
   4   0  26      598.46      516.95    138.65 o 
   5   0  26      102.85       39.96    126.93 o 
   6   0  26      935.29     1188.89    150.04 o 
   7   0  26     4288.83     4574.15    282.54 o 
   8   0  26     2165.40     2014.58    194.89 o 
   9   0  26     6812.63     7025.49    599.14 o 
   1   1  26        5.72      -49.48     84.83 o 
   2   1  26       51.64      -61.58     85.86 o 
   3   1  26      342.57      521.35     93.97 o 
   4   1  26      204.83       58.15     88.59 o 
   5   1  26      644.30      677.73    100.27 o 
   6   1  26       59.86       76.55     98.84 o 
   7   1  26      503.33      589.27    107.28 o 
   8   1  26       61.44      149.27    112.05 o 
   0   2  26     1257.36     1042.70    176.31 o 
   1   2  26     5325.08     5795.53    197.74 o 
   2   2  26     1372.64     1505.95    132.92 o 
   3   2  26     1377.14     1354.82    130.60 o 
   4   2  26      215.50      310.69    147.40 o 
   5   2  26      128.51      178.87    143.85 o 
   6   2  26      335.38      393.18    150.70 o 
   7   2  26     2045.68     2087.33    189.35 o 
   1   3  26       52.90      115.02    132.08 o 
   2   3  26     1041.33     1396.15    170.85 o 
   3   3  26     2726.52     2957.21    206.07 o 
   1   1  27       77.44       92.49     93.27 o 
   2   1  27     3380.15     3404.04    136.71 o 
   3   1  27     1180.44     1315.12    109.20 o 
   4   1  27     7148.17     7299.05    198.58 o 
   5   1  27      758.10      818.58    111.82 o 
   0   2  27     4429.64     4369.91    349.61 o 
   1   2  27      262.79      410.55    155.78 o 
   2   2  27     1618.30     1588.98    168.06 o 
                                                 
